# Supplementary material for: Chitosan-Human Bone Composite Granulates for Guided Bone Regeneration
Source: Int J Mol Sci. 2021 Feb 26;22(5):2324. doi: 10.3390/ijms22052324 (PMC7956611; doi:10.3390/ijms22052324)
Supplement: Supplementary file 1 [file ijms-22-02324-s001.zip]

Archive with 1 entries (1 files):
- ijms-1101266-supplementary.xlsx
