# Supplementary material for: Chitosan-Human Bone Composite Granulates for Guided Bone Regeneration
Source: Int J Mol Sci. 2021 Feb 26;22(5):2324. doi: 10.3390/ijms22052324 (PMC7956611; doi:10.3390/ijms22052324)
Supplement: Supplementary file 1 [file ijms-22-02324-s001.zip › ijms-1101266-supplementary.xlsx]

## Sheet: Surface_under_analyzed_particle
Surface under analyzed particles [mm2], 3 repetitions
CS			CS sterilized			CS β-TCP			CS β-TCP sterilized			CS β-TCP/HB			CS β-TCP/HB sterilized
1.55779	1.27465	0.150076	0.300152	0.248126	0.332168	0.934474	1.49976	1.7669	1.62883	1.41672	1.47875	2.69737	1.69886	0.823417	0.542275	1.89096	2.05104
2.10006	0.921467	0.674342	0.445226	0.273138	0.937475	1.30766	1.15459	1.966	2.06405	0.872442	0.604306	2.49727	1.48375	3.89798	3.1606	2.82643	4.10008
1.1756	0.627318	0.742376	0.100051	0.745378	0.131066	1.52077	0.435221	1.969	0.715363	2.18311	1.11957	3.65185	1.20461	2.99152	2.40422	1.5688	1.02552
1.33468	1.11457	0.372189	1.04353	1.35669	0.450228	0.88845	1.22962	1.74689	1.17059	0.511259	1.06954	2.70237	3.24765	0.880446	1.91497	1.56279	0.964489
0.388197	0.892452	1.03452	0.231117	0.994504	0.714362	2.7714	1.51277	0.997506	1.32567	1.03653	1.00051	2.48426	2.26515	0.762386	2.26115	3.59182	1.45974
0.227115	0.902458	2.25214	0.174088	0.399202	0.140071	1.15058	0.342173	0.920467	1.29666	0.743377	0.764388	3.41973	0.748379	6.46028	3.1646	3.42173	0.766389
0.880446	0.21711	1.89596	0.444225	0.251127	0.224114	0.774393	0.713362	1.30466	0.544276	0.499253	0.863438	1.83893	1.07955	0.858435	2.08806	3.60883	1.51277
0.851432	1.39971	5.44576	0.160081	0.326165	0.890451	0.396201	2.73138	0.69135	0.815413	0.903458	2.27315	1.90997	0.969491	1.12557	0.426216	2.7624	0.972493
1.45674	0.665337	0.593301	0.159081	0.133067	0.503255	0.448227	1.72988	1.10956	0.516262	2.9515	1.3847	1.03052	1.3737	1.06654	1.80592	1.32367	1.3887
1.31867	1.964	0.125063	0.385195	0.112057	0.199101	0.35418	1.15659	1.40371	1.66685	1.01551	0.994504	1.7689	0.735373	0.844428	0.649329	0.973494	3.71288
0.86744	0.429218	0.201102	0.35418	0.137069	0.284144	1.40871	0.800406	1.3837	2.14209	0.791401	1.49876	1.86695	1.22062	2.18011	1.12657	1.39971	1.46074
1.85894	0.482244	0.483245	0.254129	0.378192	0.547277	2.18011	0.661335	1.27265	3.81894	1.02052	0.413209	2.73239	0.852432	5.96703	1.33168	2.03603	1.67385
0.215109	0.224114	0.259131	0.379192	0.444225	0.686348	2.14309	1.19961	0.67034	2.38721	1.33568	2.26315	1.31367	1.09455	1.00551	2.86845	0.930472	0.801406
0.923468	0.934474	1.33968	0.406206	0.154078	0.312158	3.1536	0.270137	1.32467	1.20161	1.71487	3.82894	1.44273	1.55279	0.920467	1.7739	0.994504	1.16759
0.390198	1.42672	0.725368	0.25613	0.444225	0.778395	1.48775	1.16859	1.12357	3.954	0.43422	3.07356	1.53078	1.69486	2.05004	2.91048	1.25664	1.3747
1.1776	0.145074	0.457232	0.107054	0.363184	1.09255	0.463235	2.39421	0.871442	1.19861	1.39171	2.07705	4.63835	0.504256	1.73388	2.31217	1.64183	0.865439
1.12557	1.27565	0.23712	0.228116	0.329167	0.352179	2.21913	0.971493	1.53078	1.59381	1.14158	1.3717	4.24615	0.697354	1.19861	2.33218	2.45725	1.27765
1.19461	1.28165	0.262133	0.245124	0.285145	0.195099	2.12708	2.28416	3.31368	1.03452	2.35119	1.29366	0.782397	1.99401	1.05654	4.15411	0.841427	1.61082
1.59881	1.62582	0.895454	0.220112	0.222113	0.233118	1.00851	0.949481	0.294149	1.84594	1.21562	1.51377	0.7884	0.734372	0.799405	1.47675	5.81595	0.811411
2.79142	0.934474	0.320162	0.972493	0.11806	0.577293	0.673341	2.22413	2.7534	0.699355	2.46725	0.412209	2.97251	1.06154	0.858435	1.91497	1.52577	0.918466
0.265134	0.835424	0.807409	0.343174	1.40771	0.456231	1.26564	0.285145	2.40822	1.01251	3.96901	0.325165	1.69986	0.747379	1.46574	2.1711	3.5598	1.60782
0.902458	2.33919	0.235119	0.377191	0.123062	0.227115	1.03953	0.880446	2.07905	1.27465	0.574291	1.42972	3.69888	1.25464	1.20561	2.13808	2.3672	1.32567
1.47575	0.583296	0.114058	0.105053	1.03452	0.950482	2.61132	1.25964	0.978496	1.32867	0.483245	1.1756	5.80194	1.80391	1.27365	1.92197	1.82893	1.42972
0.340172	1.53578	0.517262	0.41521	0.498253	0.142072	3.62584	1.07955	1.1896	1.94699	1.11857	1.5778	1.71287	0.80941	0.872442	1.84193	1.80792	1.1776
1.53878	1.61382	1.59481	0.1981	0.15708	0.29515	1.73988	2.24214	1.66384	0.535271	2.21913	0.741376	1.51577	1.03252	0.911462	1.87195	2.01102	1.07254
0.215109	0.574291	0.778395	0.213108	0.147075	0.250127	1.82292	1.56379	0.606307	0.716363	1.89296	1.64583	3.41373	0.757384	0.811411	0.525266	2.18511	3.91899
0.408207	1.09255	0.894453	0.45423	0.384195	0.287146	0.627318	1.54578	3.88997	0.45323	2.41322	0.698354	1.86895	3.47076	2.64534	0.460233	1.52878	1.73788
2.5613	0.436221	0.227115	0.319162	0.270137	0.622315	0.600304	1.71687	2.28716	2.72338	3.42474	1.17359	2.10607	1.32367	1.91797	0.693351	1.974	0.88845
0.368187	0.304154	0.273138	0.416211	0.652331	0.251127	2.1741	1.16559	0.387196	0.369187	0.448227	0.714362	1.35969	1.73288	0.792402	1.45374	1.61182	1.95999
1.55179	0.222113	0.579294	0.21611	0.185094	0.835424	0.765388	0.549278	1.82993	0.647328	1.56579	1.23162	2.23013	0.849431	0.969491	0.530269	1.31267	1.81192
3.17561	0.814413	3.61083	0.116059	0.331168	0.173088	0.861437	1.48375	2.5643	0.987501	1.07555	0.587298	0.704357	0.688349	1.01952	1.15559	4.88147	1.3717
0.554281	0.219111	0.895454	0.189096	0.183093	0.705358	2.05104	1.52477	0.897455	1.74689	0.448227	1.11256	1.46674	1.31867	1.64683	2.87946	0.924469	0.676343
4.83045	0.486247	0.193098	0.331168	0.471239	0.232118	1.74388	0.712361	2.69437	0.866439	0.619314	0.698354	2.98852	1.19861	2.48426	3.56381	3.7459	2.71338
1.12557	0.426216	1.07555	1.08455	0.176089	0.360183	1.35068	5.82195	2.28016	1.52677	0.550279	0.90746	1.90797	0.965489	1.74188	1.48175	1.54078	1.03653
1.10856	3.22864	0.369187	0.222113	0.35518	0.543275	1.36669	0.582295	1.88896	0.542275	0.644327	2.29316	0.756383	0.76939	0.957485	2.62233	1.56479	0.843428
0.372189	2.01702	0.180091	0.289147	0.160081	0.486247	1.13558	0.92647	0.982498	0.915464	1.01351	1.04253	3.08256	0.53227	1.91397	4.24615	0.796404	1.25364
2.06905	1.86695	0.961487	0.861437	0.5923	0.424215	2.29917	0.981498	0.635322	0.407206	0.876444	0.996505	3.03154	0.71036	1.33968	0.688349	2.26515	1.41272
0.57229	0.793402	0.53227	0.348177	0.227115	0.203103	2.32818	1.36569	1.42572	1.83593	0.625317	0.467237	2.42823	1.29366	2.11707	0.913463	2.14909	2.23313
1.51977	0.323164	1.01051	0.465236	0.297151	0.889451	0.716363	0.260132	2.18811	1.55779	0.590299	3.91098	2.3602	0.568288	1.10856	1.72387	3.07156	0.783397
4.90449	0.239121	1.27665	1.37069	0.309157	0.180091	0.496252	1.41072	2.43223	1.50476	0.586297	1.84894	1.11557	1.88996	1.95199	1.81492	3.97902	1.7689
1.30366	0.173088	0.652331	0.332168	0.507257	0.319162	2.3602	0.53327	2.30717	2.92949	0.918466	2.19711	0.837425	1.31467	1.3827	0.587298	1.40671	1.11356
0.655332	0.898455	0.900456	0.661335	0.919466	0.310157	1.13858	0.704357	1.45474	2.10907	0.536272	1.64583	0.595302	1.1806	1.01251	2.57731	2.75139	0.777394
1.69586	0.274139	2.28816	0.25713	0.421214	0.373189	3.25465	2.47325	1.30466	1.5698	0.634322	2.05904	0.540274	1.48375	0.852432	2.21712	6.71941	1.83993
0.815413	1.83793	1.94399	0.155079	0.169086	0.218111	1.71987	0.272138	3.04454	0.324164	0.776394	0.817414	1.80792	2.27315	1.1816	2.24414	2.52028	2.06905
0.303154	0.72937	0.27614	0.15808	0.128065	0.429218	3.56981	0.204103	0.746378	0.904459	2.01602	0.874443	0.911462	0.522265	1.69186	1.02752	3.87797	0.67034
1.5688	0.660335	1.10756	0.320162	0.121061	0.322163	1.79191	0.807409	2.11007	1.30566	0.955484	0.597303	1.04053	4.39523	0.785398	1.35669	1.1886	1.83193
0.37519	0.173088	0.531269	0.152077	1.02652	0.113057	8.32122	2.3712	0.716363	0.834423	0.841427	1.05153	1.06954	1.20461	0.707359	2.15809	0.80841	2.3632
0.239121	0.467237	0.629319	0.645327	0.202102	0.392199	1.61882	1.92297	0.260132	1.3757	0.75038	0.713362	2.13308	1.01451	1.02452	0.632321	2.11907	0.826419
1.14658	0.459233	1.05253	0.440223	0.243123	0.587298	1.05854	1.25464	2.02803	2.79242	0.892452	1.02352	0.902458	0.895454	1.42072	1.01852	0.928471	3.25865
1.65484	1.08955	2.06705	0.331168	0.173088	0.111056	0.84743	0.442224	0.379192	1.74388	1.20861	1.32767	3.82594	3.08456	0.71036	3.08456	2.35619	0.958486
1.35068	1.12557	1.52177	0.235119	0.129065	0.139071	1.42172	1.32867	0.937475	1.83593	1.973	1.15459	2.7714	2.7594	2.89347	1.82392	1.25664	2.75039
2.3722	0.990502	0.308156	1.04253	0.63032	0.343174	2.52928	1.14558	0.573291	1.71487	2.65935	2.45925	2.37821	0.784398	1.01952	2.06605	4.29218	1.79291
2.73439	0.964489	0.574291	0.162082	0.349177	0.11806	3.68387	1.80492	2.40422	1.21462	2.30817	1.29766	3.97101	1.982	1.25564	1.54979	1.81392	1.47275
1.1926	0.31516	0.537272	0.167085	0.161082	0.104053	1.85194	1.68686	1.25764	1.36769	1.84694	0.88845	1.99901	1.15358	1.10856	2.51728	1.65384	1.5878
2.03303	0.539273	1.22262	0.346175	0.149076	1.69686	0.422214	1.55279	1.05053	1.64984	0.688349	0.70936	0.697354	0.526267	0.812412	4.56431	1.90397	1.91597
0.258131	1.08655	0.596302	0.633321	0.432219	0.144073	1.82092	0.826419	1.87295	0.562285	0.798405	1.94699	1.53978	1.34268	1.54378	1.93198	0.836424	1.40171
1.21562	0.733372	1.39471	0.976495	0.583296	1.06254	1.60982	0.31516	0.365185	1.23162	1.07855	0.388197	2.72738	2.24514	3.22564	0.772392	3.62584	0.9855
0.635322	0.585297	0.126064	0.116059	0.35418	0.760385	1.73388	1.54478	1.1806	2.23914	0.826419	0.903458	1.50576	0.684347	2.27715	2.05204	2.03803	1.93098
1.22062	0.332168	0.722366	0.15808	0.37419	0.564286	1.90997	1.44973	1.31867	1.08755	0.396201	2.22113	1.03653	4.75741	3.68587	2.89947	4.83045	0.959486
0.550279	0.590299	1.964	0.192097	0.498253	0.226115	1.67785	1.31767	1.70186	1.24363	1.26164	1.09455	1.16459	1.70086	2.03703	1.3877	3.42374	1.91597
1.82292	0.323164	0.350178	0.105053	0.535271	0.810411	2.3592	2.10006	1.06854	1.24363	0.620314	3.63985	2.06205	0.974494	0.743377	1.7699	3.02854	0.908461
0.183093	1.09656	1.72888	0.655332	0.182092	0.570289	1.7659	1.30966	1.99701	0.716363	1.43373	1.16559	1.47675	1.978	0.924469	5.3337	1.72688	2.79442
0.447227	0.997506	0.387196	0.121061	0.152077	0.500254	1.01451	0.805408	1.05053	0.976495	1.32067	1.43073	1.68585	1.46374	2.26515	1.5768	2.32818	1.971
0.67034	0.954484	0.37419	0.151077	0.125063	0.190096	1.43273	1.54678	1.59981	0.430218	0.481244	1.68485	1.70386	2.53929	1.07555	2.3712	3.42574	1.17059
0.383194	0.205104	0.241122	0.124063	0.120061	0.509258	1.56779	2.99652	1.90797	1.28565	4.27817	2.78741	1.1826	1.31967	3.07956	0.866439	2.81543	1.65484
0.152077	3.81894	0.156079	0.84843	0.467237	0.231117	1.82993	2.38621	1.44873	1.33168	1.44573	0.529268	2.29416	2.15509	0.726368	2.64334	2.13408	0.952483
2.64834	0.676343	1.27765	0.467237	0.114058	0.537272	1.92998	1.91597	3.32569	1.36869	0.792402	2.72338	0.803407	0.697354	1.26464	1.99301	1.40271	2.5733
0.251127	1.49776	0.821416	0.167085	1.04053	0.238121	1.89996	0.457232	1.21261	1.7679	1.5818	2.57931	1.63083	0.584296	1.00051	3.73589	1.3857	2.99052
0.805408	0.468237	0.627318	0.5923	0.115058	0.140071	2.47525	0.998506	3.17261	0.602305	0.348177	0.92647	0.837425	3.17261	0.835424	1.40271	1.7759	1.33568
0.447227	0.937475	0.974494	0.35418	0.365185	0.253128	0.837425	3.1486	4.42824	0.557283	1.53678	1.00351	2.05204	1.30166	2.42123	0.864438	2.51828	2.82443
2.86845	0.338171	0.309157	0.72937	0.470238	0.350178	1.21562	6.80645	1.08055	1.36069	1.62883	1.66384	0.982498	0.804408	1.971	1.39071	1.3767	3.25465
0.669339	0.638324	0.700355	0.176089	0.576292	0.437222	1.46374	0.747379	0.63132	1.43173	1.27465	5.19563	2.64634	1.45274	1.10856	2.83244	1.35769	0.914464
1.33768	0.61231	0.252128	0.456231	0.656333	0.223113	5.16762	1.5798	0.360183	0.419213	0.697354	2.3722	2.69937	1.56679	0.780396	1.46074	3.3577	1.3797
0.418212	1.29666	1.30966	0.174088	0.431219	0.400203	2.64034	0.380193	0.360183	0.937475	1.63383	2.01402	1.15559	0.96749	2.30117	1.30666	1.5708	0.873443
1.50776	0.773392	0.259131	0.294149	0.242123	0.403204	4.62935	3.5578	1.62082	2.25314	1.39471	0.70936	4.41224	1.12457	1.80992	1.17059	2.42723	1.64483
0.508258	1.70186	0.826419	0.429218	0.720365	0.222113	0.992503	0.970492	1.30766	1.5788	0.778395	1.32667	1.65984	4.35821	2.43323	6.67839	1.80992	1.62182
0.904459	0.380193	2.99252	0.689349	0.140071	0.693351	0.756383	0.516262	0.795403	1.66885	0.894453	1.42872	1.52177	0.916465	1.3807	1.62482	2.86845	2.30817
0.545276	1.55679	0.333169	0.37419	0.240122	0.113057	0.773392	0.265134	1.65184	1.33668	0.367186	1.73488	2.07005	2.89247	2.25814	3.27466	1.05854	1.49376
0.31616	0.461234	0.529268	0.890451	0.214109	0.283144	0.801406	1.51877	0.733372	1.06254	1.07354	1.71587	0.740375	1.5778	1.65184	1.29966	8.19616	1.05153
0.369187	0.188095	1.28665	0.352179	0.687348	0.233118	2.03303	2.61332	2.53629	1.24363	1.44073	1.05453	4.95651	2.1691	1.7809	2.39922	1.43873	1.09956
0.371188	0.368187	0.962488	0.139071	0.103052	0.111056	0.575292	0.539273	0.386196	0.976495	0.745378	1.15058	0.989502	0.943478	1.71987	2.51227	2.42723	2.03903
0.250127	0.347176	1.02752	0.299152	0.105053	0.632321	2.07705	3.11958	1.34568	1.14158	1.43173	2.38921	2.77241	0.672341	1.48375	1.64583	0.979497	1.47375
1.30266	0.35418	1.00051	0.259131	0.733372	0.156079	0.427217	0.527267	2.60832	0.806409	1.10756	1.65584	0.853433	0.774393	1.47775	4.25416	1.1806	1.41672
0.35418	0.423215	0.361183	0.377191	0.11806	0.345175	1.01551	1.02552	2.01102	0.811411	0.733372	1.3817	1.978	0.990502	1.25364	1.62983	2.10006	0.716363
0.755383	0.818415	1.5798	1.16959	0.627318	0.208106	1.12057	1.45474	0.732371	1.00851	0.832422	1.84794	2.88846	1.67485	1.66084	0.849431	1.52177	1.39171
4.63435	0.43422	0.444225	0.185094	0.390198	0.574291	0.423215	0.411208	1.64083	1.33668	1.12057	1.62582	1.32767	1.75789	3.08356	1.19661	2.40722	1.71287
0.422214	0.424215	0.142072	0.330167	0.130066	0.37519	1.12857	0.359182	0.63132	1.55379	0.608308	1.81192	0.856434	1.66084	1.20561	1.86094	0.971493	2.39521
2.3612	0.163083	0.570289	0.63132	0.188095	1.12957	1.19961	0.983499	1.42272	1.31967	2.39421	0.674342	0.585297	2.92448	2.71638	1.42172	3.37671	1.44573
0.29615	0.748379	0.675342	0.371188	0.470238	0.508258	2.26215	1.36269	4.02504	1.58981	1.49276	1.5808	2.80042	2.9675	0.786399	2.43624	1.21662	0.897455
1.59781	0.641325	0.841427	0.140071	0.142072	0.558283	0.490249	2.57531	1.49376	1.40071	1.976	0.791401	1.12157	0.76939	0.852432	0.86744	2.55029	0.803407
0.764388	0.352179	0.489248	0.167085	0.127064	0.471239	1.61382	1.14658	4.72239	1.63183	1.10956	0.798405	1.09656	1.32367	1.75789	1.54378	3.08256	1.08855
0.466236	2.98451	0.444225	0.111056	0.209106	0.212108	0.368187	1.35669	2.58431	2.34219	2.26515	1.40771	1.32367	1.41272	2.74639	4.32719	5.22765	1.93998
0.688349	0.869441	0.490249	0.297151	0.15808	1.00951	1.46674	1.25163	0.566287	1.79091	0.917465	9.05459	1.54478	0.987501	3.01753	3.82194	1.00151	1.26364
0.851432	3.25765	0.787399	0.201102	0.127064	0.214109	0.524266	1.68185	1.52277	1.32367	1.29666	1.22862	1.54278	2.14609	1.62783	0.5923	3.09457	2.11207
0.33617	2.00302	0.90646	0.220112	0.896454	0.15708	1.42172	0.925469	1.50176	2.04504	1.70486	2.98551	0.932473	3.76191	1.99601	0.932473	2.83644	2.77341
1.66384	0.35418	0.427217	0.450228	0.148075	0.135068	0.959486	1.44073	2.67936	2.20412	1.71687	0.575292	1.67985	2.22213	1.29366	1.16959	1.62682	2.66435
0.597303	0.680345	1.99801	0.219111	0.130066	0.261132	1.09355	0.783397	0.872442	1.7729	1.23262	0.638324	0.551279	4.11909	2.97751	0.902458	0.962488	1.04353
2.50127	0.330167	0.385195	0.273138	0.431219	0.702356	1.32667	1.1856	1.11056	0.525266	1.39671	0.370188	4.5303	0.960487	1.43473	0.734372	2.84144	0.935474
0.151077	0.916465	0.69035	0.133067	0.65133	0.270137	0.598303	0.227115	0.464235	1.09556	1.56379	1.90296	1.22562	2.29016	0.753382	2.62333	4.62735	0.753382
0.448227	0.711361	0.806409	0.524266	0.558283	1.27765	1.34968	0.857435	1.7839	1.20361	1.64583	3.1526	2.06305	2.9595	1.08255	1.89696	1.34868	2.25915
3.97101	0.248126	0.43322	0.192097	0.200101	0.289147	1.74188	1.45574	1.45874	0.815413	1.28665	0.616312	1.56779	1.17159	2.1621	1.15659	2.84344	0.94748
0.365185	0.369187	1.05053	0.130066	0.752381	0.211107	0.424215	0.845429	1.89296	1.43873	1.21562	1.08455	0.698354	1.93298	2.19211	2.42523	2.63834	2.35719
0.716363	1.34068	0.707359	0.11806	0.162082	0.57129	1.90397	2.51327	1.55379	0.878445	1.3857	1.51277	1.22362	0.817414	1.33368	1.01852	2.38821	1.3757
0.807409	0.477242	0.213108	0.154078	0.708359	0.57129	0.519263	0.477242	1.92598	1.22862	0.854433	0.341173	1.47775	1.03452	3.76591	2.02403	1.01151	2.84144
0.370188	2.38221	1.16459	0.201102	0.396201	0.514261	2.80542	0.840426	1.66184	0.61131	0.318161	0.625317	1.93198	1.65684	0.991503	2.94649	0.877445	1.22162
0.294149	2.59932	0.254129	0.340172	0.35518	0.246125	2.00201	1.61882	0.90746	0.721366	0.863438	0.369187	0.625317	1.42672	3.5438	1.93498	2.09806	3.56181
0.870441	2.82743	0.497252	0.327166	0.400203	0.352179	1.21362	0.702356	1.06354	1.28465	1.5758	2.37721	2.07705	1.5758	2.34019	6.41725	1.41072	1.63883
0.758384	0.368187	2.11207	0.114058	0.980497	0.230117	0.704357	1.26764	0.890451	1.08655	1.92398	0.407206	1.92898	2.60632	2.83344	0.839426	2.14309	1.14658
0.961487	0.489248	0.29515	0.756383	0.866439	0.155079	0.439223	2.05204	2.61533	0.31516	1.22962	0.831421	0.692351	0.527267	0.826419	1.48075	2.89247	2.00101
0.901457	0.702356	0.292148	0.292148	0.745378	0.557283	1.02552	0.945479	4.17612	0.872442	0.969491	0.451229	0.960487	0.94748	2.46825	1.61782	0.902458	3.52078
5.07157	0.609309	0.15708	0.538273	0.599304	0.108055	0.346175	1.71387	0.939476	1.7829	0.482244	1.67385	1.13357	4.09308	1.28065	0.951482	1.93198	1.91097
0.269136	0.223113	1.7709	0.107054	0.574291	0.208106	1.89496	0.3952	1.28465	2.07205	1.03653	0.384195	3.13359	1.1896	3.28166	1.69586	1.81592	1.1906
1.02952	1.04153	0.51326	0.508258	0.233118	0.134068	1.62182	2.18211	2.28016	1.26164	0.546277	0.304154	0.543275	1.45374	1.89696	1.12457	1.43873	1.41972
0.350178	2.11007	0.423215	0.1971	0.185094	0.255129	0.494251	1.50376	2.70037	1.969	1.65184	2.99952	0.776394	1.56279	0.863438	1.85294	2.22813	1.26064
2.44224	0.260132	0.369187	0.279142	0.191097	0.248126	1.21662	0.3952	1.20161	0.890451	0.989502	0.810411	1.56479	3.81393	1.73488	1.30366	0.973494	1.54378
1.81992	0.270137	0.662336	0.509258	0.656333	0.389197	0.692351	2.11107	2.34619	0.382194	2.35119	1.13858	1.15559	2.29616	1.05253	1.70486	2.43323	1.23863
0.412209	0.255129	0.13807	0.357181	0.152077	0.233118	2.42223	0.53327	0.894453	1.64884	0.426216	0.764388	0.51226	1.44473	1.91797	2.06905	2.27315	1.87995
0.619314	1.30666	0.638324	0.15808	1.00551	0.398202	0.478242	0.606307	0.298151	1.08555	1.04953	2.30517	1.02252	1.7719	2.01102	2.04204	0.924469	1.24763
0.665337	1.35669	0.165084	0.102052	0.393199	0.498253	0.90746	3.56181	0.720365	2.06205	1.23863	2.1711	1.68585	2.23213	5.86097	0.974494	6.09109	4.19613
0.648329	0.346175	0.249126	0.597303	0.762386	0.309157	0.35518	1.66084	3.00152	1.67185	1.73188	1.20261	1.5868	3.03454	0.786399	1.03653	2.7684	2.49526
0.124063	0.171087	0.673341	0.25713	0.511259	0.569289	1.14158	0.932473	0.880446	1.86294	0.51226	1.965	1.55679	4.27817	2.59532	1.81092	1.83993	1.5768
0.386196	1.09155	0.27614	0.590299	0.345175	0.680345	1.51677	0.495251	2.03303	3.12558	0.959486	2.32018	1.55279	3.20663	1.62082	0.855434	1.7719	2.46225
1.01852	3.04454	1.87295	0.480243	0.761386	1.25063	1.27164	0.561285	1.33067	0.850431	1.08755	2.46425	4.55831	1.02652	1.08955	0.522265	3.18261	1.03953
0.409207	0.137069	0.63132	0.121061	0.466236	0.208106	1.64784	0.269136	1.15058	0.830421	0.540274	1.30466	1.11657	3.85395	1.59081	0.739375	1.88095	1.10756
1.27365	0.862437	0.393199	1.03052	0.659334	0.249126	0.758384	1.07354	0.342173	1.06154	1.51477	4.62735	1.46074	1.5698	1.11657	2.30117	3.44675	0.779395
1.7799	0.208106	2.07005	0.308156	0.332168	0.35418	0.507257	3.51878	1.63083	1.13357	0.620314	1.21862	3.42774	3.87496	1.90897	3.39872	3.43174	1.70086
0.319162	0.560284	0.778395	0.284144	0.221112	0.901457	0.652331	0.581295	0.881447	1.08855	3.11658	0.3942	2.3652	1.50276	1.83593	3.33369	6.23916	1.20361
0.705358	0.535271	0.221112	0.142072	0.108055	0.147075	1.33668	0.5913	2.51227	0.728369	0.973494	0.518263	1.62582	0.719365	0.708359	0.796404	0.892452	3.68687
0.265134	0.385195	0.279142	0.176089	0.771391	0.550279	1.00051	2.10707	1.71187	0.886449	0.80841	0.637323	2.00201	0.701356	1.89496	1.51677	0.922468	0.860436
0.562285	0.275139	5.7149	0.15708	0.159081	0.224114	1.7709	8.25819	1.07354	1.73388	1.00351	1.39971	1.83793	4.9245	1.91797	2.70037	3.04354	4.88548
0.195099	2.60532	0.699355	0.206104	0.1971	0.124063	2.74739	0.883448	0.912463	1.56679	0.909461	0.624317	1.23763	2.94249	3.68587	1.55579	3.38772	0.762386
0.264134	2.03703	3.7549	0.279142	0.470238	0.442224	1.55979	0.918466	1.32367	1.56479	0.516262	0.792402	1.07154	3.47876	1.42072	2.64134	2.5723	2.64434
0.938476	0.479243	0.165084	0.116059	0.475241	0.193098	2.00001	0.417212	1.49876	1.36169	1.33868	0.901457	3.11358	1.80492	1.56479	1.22962	2.9545	0.759385
0.247125	1.68786	1.47875	0.283144	0.815413	0.169086	1.5708	2.12007	1.3827	0.835424	0.980497	1.11757	2.48126	1.03552	1.30066	2.77741	1.54778	1.79591
0.490249	0.350178	0.282143	0.107054	0.186094	0.268136	1.90196	0.43422	2.64834	0.426216	1.87095	1.98	1.75489	1.03352	1.36369	2.08706	2.39021	0.672341
0.818415	0.896454	0.924469	0.343174	0.11906	0.298151	2.21312	0.974494	3.29667	1.1866	1.23363	1.46574	0.684347	0.964489	2.00602	3.99302	2.26715	1.93598
1.14658	0.404205	0.288146	0.45323	0.209106	0.35518	0.385195	1.25664	0.477242	0.765388	0.874443	1.22162	1.39671	3.59582	2.25614	0.462234	1.84393	2.27615
0.990502	0.618313	0.520264	0.349177	0.359182	0.175089	0.977496	1.28465	1.92998	0.514261	0.756383	2.38521	4.03605	1.46975	2.10507	1.1916	1.93398	0.964489
0.445226	0.505256	0.409207	0.288146	0.497252	0.173088	1.33268	0.694352	1.47875	1.11256	0.33617	1.00951	1.14358	0.875444	1.32567	2.08406	0.760385	1.27164
0.894453	0.145074	0.648329	0.181092	0.122062	0.360183	1.54879	0.437222	1.43173	2.54329	0.716363	0.955484	1.01151	4.32819	0.762386	1.55179	0.800406	0.871442
0.600304	0.615312	0.331168	0.124063	0.595302	0.159081	1.74288	1.68986	1.36169	1.04053	2.06505	0.520264	1.00551	1.90597	3.48777	1.41672	1.1826	1.73488
0.562285	5.24466	1.27865	0.114058	0.319162	0.243123	1.19761	0.255129	1.51177	2.58631	1.56779	1.73888	2.71738	4.66737	1.22962	1.64283	2.28216	2.51828
4.17712	0.826419	0.182092	0.511259	0.314159	0.935474	2.74539	1.16659	0.937475	1.34568	1.87395	0.675342	2.54229	2.45625	1.93998	0.727369	2.22213	1.21061
0.522265	0.911462	0.195099	0.443225	0.634322	0.1971	0.815413	0.901457	2.39621	2.57631	1.68686	1.47675	5.20564	1.36369	1.46074	3.09457	3.28667	0.831421
0.240122	2.04604	0.617313	0.35518	0.248126	0.252128	0.423215	1.47175	0.67034	1.15258	2.19111	1.23963	3.13059	3.936	0.839426	2.12908	1.25464	1.45174
0.35418	0.343174	0.396201	0.134068	0.367186	1.25364	1.29866	1.65584	1.7659	1.07755	1.5818	3.80093	2.15509	2.65034	0.997506	1.15859	1.89096	0.928471
2.18311	0.472239	0.287146	0.293149	0.600304	0.579294	1.52878	1.15859	3.1576	1.60081	1.27164	3.1506	2.09206	1.02352	1.65384	3.56481	5.40174	0.780396
0.918466	1.60481	1.1806	1.28265	0.980497	0.976495	1.09455	1.16259	0.368187	2.62033	0.903458	0.609309	0.767389	0.698354	1.98	2.27515	3.47676	0.820416
0.567288	0.466236	0.942478	0.181092	0.255129	0.555282	1.23363	1.33268	2.07905	0.584296	0.576292	1.31867	0.704357	4.48127	2.69937	1.47275	3.10357	1.42672
5.69389	0.131066	0.781396	0.146074	0.140071	1.17359	0.427217	0.61231	0.76939	0.954484	0.481244	0.742376	1.10956	2.84344	2.88146	1.05754	3.85295	1.1846
2.54529	1.1756	0.437222	0.3952	0.55228	0.996505	2.43423	0.935474	1.27565	1.47875	1.31567	0.561285	0.645327	1.88496	3.7569	1.03352	0.785398	0.796404
0.575292	0.294149	0.309157	0.207105	0.160081	0.343174	1.67285	1.82893	1.86194	0.755383	2.35619	0.815413	1.06854	1.39871	2.5703	1.26764	1.98301	1.62883
1.06854	0.84843	0.655332	0.305155	0.669339	0.275139	1.50276	1.42272	2.81643	1.24763	1.79191	0.800406	1.04953	2.46825	3.62384	1.56779	2.14309	1.08855
1.84293	1.54478	0.27714	0.147075	0.141072	0.111056	2.50827	1.53978	0.487247	1.08555	0.900456	2.74139	0.624317	1.60181	0.859436	2.73539	3.23964	1.86094
0.643326	1.21762	0.41421	0.186094	0.486247	0.235119	1.09355	0.959486	2.51027	1.54278	1.22562	3.57881	2.82143	2.84044	0.793402	1.27164	1.07555	0.971493
0.934474	0.499253	0.154078	0.600304	0.529268	0.564286	0.781396	1.06954	2.93949	0.728369	0.778395	2.43223	1.35369	2.22513	2.3602	1.10556	5.01354	0.797404
1.12757	1.14158	0.869441	0.134068	0.933473	1.05453	0.362184	0.71036	0.381193	1.45474	1.14158	2.70337	1.39771	5.57583	1.40871	2.03403	1.11457	0.680345
1.26364	0.338171	0.152077	0.146074	0.27614	0.151077	0.843428	1.32367	0.249126	0.972493	1.36669	0.840426	0.744377	0.800406	1.79791	1.78691	2.43523	0.88845
2.83344	0.174088	2.48626	0.182092	0.274139	0.309157	1.3757	1.50876	1.35469	0.743377	2.25814	0.740375	1.53778	1.63083	1.09956	1.59381	2.79142	1.24063
0.739375	0.65133	0.460233	0.139071	0.314159	0.929471	2.18511	0.919466	1.33067	1.03152	0.870441	0.594301	2.48426	2.11707	2.93249	1.88996	1.01351	1.45574
2.83644	0.593301	1.76489	0.163083	0.272138	0.136069	0.47324	0.538273	0.231117	1.89396	1.1786	0.90646	2.14008	2.26715	3.7499	2.92348	4.52029	0.807409
1.08755	0.823417	0.546277	0.145074	0.399202	1.17159	1.12857	2.79342	1.13458	0.922468	1.20061	0.418212	0.737374	2.58831	1.05654	0.496252	1.87995	1.90797
1.28565	0.490249	0.598303	0.159081	0.664337	0.23712	1.60281	0.76939	0.307156	0.501254	0.649329	0.715363	0.610309	1.24563	3.1546	4.10308	1.5878	3.46476
0.455231	0.137069	0.151077	0.215109	0.481244	1.03252	0.564286	1.59781	1.75389	0.740375	1.1786	3.30768	3.12759	1.66384	2.62933	0.470238	2.59131	2.19511
1.94799	0.301153	0.834423	0.136069	0.640325	0.105053	0.361183	0.284144	2.22613	1.27765	1.14858	0.987501	0.654332	1.17059	1.85994	2.22713	2.85845	2.78141
0.694352	0.781396	0.661335	0.321163	0.102052	0.554281	0.700355	0.482244	7.1016	1.55779	0.614311	0.824418	1.70086	2.55329	1.72688	0.413209	1.50676	2.94649
2.15009	0.501254	0.55228	0.466236	0.116059	0.169086	0.607308	2.25314	1.60481	0.383194	1.65584	1.3887	0.796404	0.799405	2.05004	1.13958	3.1506	1.3787
0.763387	1.22862	0.744377	0.264134	0.116059	0.647328	1.60181	0.761386	0.253128	0.658334	1.90497	0.747379	1.982	1.42272	1.85994	2.03103	4.21714	2.47926
1.01752	1.24863	0.272138	0.462234	0.100051	0.241122	1.47975	1.7749	1.73388	0.485246	0.499253	1.11857	1.32267	7.07659	1.60181	1.71987	1.1826	0.974494
0.856434	1.25364	1.1916	0.161082	0.240122	0.275139	0.359182	1.36169	1.42272	1.25764	0.448227	1.33868	2.00602	1.23162	2.88546	1.79691	1.51277	1.15759
0.441224	1.99201	0.3952	0.35418	0.53327	0.574291	1.22862	2.7644	1.43573	1.54278	1.02652	0.762386	2.41923	1.91097	0.830421	2.32618	1.70987	0.92747
0.155079	0.500254	0.320162	0.449228	0.405205	0.163083	0.939476	2.14209	1.41272	1.42672	0.772392	0.878445	1.05253	1.23162	3.08857	1.02352	2.15609	1.01551
0.84743	0.23712	0.192097	0.133067	0.17709	0.275139	0.409207	1.54979	1.55479	0.757384	0.522265	1.04553	0.896454	1.46574	1.00951	0.541274	1.43473	1.35469
0.163083	1.29566	0.225114	0.190096	0.616312	0.294149	0.417212	0.287146	1.06454	0.700355	2.70637	0.781396	1.52077	6.67538	0.918466	1.36369	2.44424	1.72487
0.597303	0.330167	0.149076	0.129065	0.11806	1.50576	1.42672	0.322163	3.58082	0.660335	0.645327	1.3897	1.89396	5.04456	1.5858	1.81292	3.59382	0.9865
0.274139	0.569289	0.413209	0.370188	0.169086	0.163083	0.715363	1.27965	2.14209	1.12157	1.82793	1.41972	1.04253	1.1816	1.99901	2.77241	1.43873	1.56779
0.298151	1.26964	0.249126	0.154078	0.165084	0.267135	0.652331	0.504256	0.86844	1.83493	1.73488	1.83293	2.47726	1.49376	0.884448	1.12957	1.79891	1.50576
0.17809	0.320162	1.11857	0.372189	0.23712	0.186094	0.617313	2.04904	1.65784	0.470238	0.607308	0.955484	1.81092	0.715363	1.27365	0.600304	1.32967	2.52528
0.338171	0.441224	0.399202	0.229116	0.225114	0.155079	0.770391	0.548278	0.672341	0.711361	1.10656	1.47775	3.97101	2.42623	2.3602	1.1916	2.35019	1.54678
0.548278	1.07555	0.192097	0.470238	0.209106	0.418212	0.754382	0.45423	1.10356	1.95499	1.43373	0.663336	3.39472	2.67536	3.29467	2.89747	5.19263	1.36469
0.181092	0.390198	0.677343	0.101051	0.11806	0.232118	0.391198	0.57229	1.79591	1.33168	0.719365	1.31166	3.89998	0.793402	0.766389	1.93298	3.69888	1.28565
1.54378	1.5688	0.882447	0.686348	0.176089	0.328166	3.08757	2.19011	0.497252	1.40771	1.41372	1.29866	0.839426	5.29068	0.833423	0.996505	4.65136	1.34568
1.08055	3.38372	1.90597	0.262133	0.517262	0.140071	0.487247	2.78641	1.28765	0.936475	1.17359	2.00201	3.45875	1.21462	1.5878	1.07254	5.55181	0.846429
0.65033	0.665337	2.1641	0.182092	0.484245	0.233118	0.861437	0.529268	0.452229	0.376191	0.814413	1.24263	1.10356	2.53629	1.13458	0.655332	1.52177	0.957485
0.948481	0.496252	0.329167	0.254129	0.180091	0.629319	0.816414	0.892452	1.66384	1.10256	1.1796	2.07905	1.54578	2.09106	1.62582	1.02752	0.762386	2.72638
0.421214	0.317161	1.07855	0.151077	0.41421	0.108055	0.80841	1.79591	1.47075	1.25564	1.71587	0.818415	2.46725	1.03853	1.3857	1.27164	1.53278	2.58231
0.478242	0.658334	2.14809	0.299152	0.302153	0.378192	1.39771	1.09556	0.5923	1.41872	1.45474	3.26065	1.42872	3.10057	1.95199	3.31168	3.42774	2.05904
0.588298	0.726368	2.65335	0.17709	0.151077	0.573291	3.82394	0.367186	1.48675	1.41872	1.34468	0.747379	2.81543	2.26715	1.7809	1.86695	1.11256	0.732371
0.527267	1.10856	0.524266	0.948481	0.233118	0.439223	1.85794	0.290147	1.88496	1.16759	0.943478	0.657333	1.80792	1.30466	2.90247	0.774393	2.14909	3.38372
1.74689	0.922468	0.509258	0.371188	0.642326	0.783397	1.31867	0.704357	1.29466	0.779395	0.587298	0.570289	0.707359	0.891452	0.821416	3.5498	1.45374	0.912463
0.249126	1.95399	0.418212	0.164083	0.536272	0.287146	2.05904	1.94899	0.613311	3.68687	0.830421	1.22462	0.936475	0.86844	4.97852	1.70286	2.18311	1.977
0.334169	0.90746	0.202102	0.437222	0.680345	0.142072	1.20261	1.73288	0.772392	1.15659	4.51929	0.990502	2.62833	2.64534	0.929471	1.43373	2.26215	2.08806
1.27965	0.63032	0.43322	0.280142	0.196099	0.265134	1.14658	3.64985	0.924469	1.05554	1.69186	1.49776	5.43776	0.720365	3.77591	1.10956	1.66885	1.35869
1.30266	0.860436	0.898455	0.113057	0.632321	0.663336	0.421214	1.24163	2.03403	0.450228	1.81592	1.51077	0.9865	3.09357	2.28716	2.49927	1.21061	1.55379
1.12757	1.16059	0.82842	0.187095	0.286145	0.299152	0.396201	0.627318	1.17059	1.04053	2.11707	0.979497	0.664337	2.87646	1.54378	1.35469	1.87595	0.897455
0.67134	1.90997	0.284144	0.234119	0.519263	0.174088	0.367186	1.32267	1.15258	2.32618	0.63132	1.5878	0.802407	3.36671	2.73939	0.921467	3.3617	2.1691
1.90296	0.446226	0.892452	0.255129	0.140071	0.368187	1.28165	7.72392	0.767389	1.1776	1.47175	2.47726	4.18412	1.1796	1.92498	2.7614	1.21462	1.55379
0.378192	0.338171	2.46025	0.392199	0.582295	0.538273	0.715363	1.60982	1.34068	0.449228	0.33617	0.390198	2.44324	1.62082	4.04905	0.711361	1.12657	1.91397
1.82593	0.508258	0.569289	0.196099	0.422214	0.615312	1.24063	1.68085	1.15459	0.92747	0.893453	1.21662	1.08555	1.81992	4.11008	1.69986	1.48175	1.21462
0.132067	2.53028	0.826419	0.86744	0.219111	0.136069	1.79191	8.65039	1.19561	1.75189	2.14809	0.84743	1.16559	1.08555	1.99101	3.60683	1.80992	0.70936
4.66036	0.188095	0.715363	0.286145	0.302153	0.201102	1.59481	1.50376	1.973	1.05253	1.49676	1.3827	2.5563	0.962488	0.715363	3.19962	0.82842	0.80941
3.01853	0.364185	0.879446	0.149076	0.501254	0.159081	0.802407	0.72937	1.93298	1.63683	0.994504	1.63883	0.69035	1.63583	2.53428	3.09357	1.89796	0.811411
0.487247	0.128065	0.319162	0.74938	0.1971	0.365185	1.22062	0.586297	2.5643	1.25864	0.338171	0.905459	1.963	2.04604	2.45224	3.07156	4.31419	0.9855
0.698354	0.266135	0.840426	0.240122	0.638324	0.170086	0.301153	1.3737	4.13109	2.90947	0.884448	1.07755	1.14458	1.45174	2.11007	2.11507	1.80091	0.860436
0.47424	1.88696	0.363184	0.242123	0.156079	0.284144	0.400203	1.1826	0.971493	1.59781	1.11256	0.753382	1.1796	1.99401	1.44873	1.16959	1.73288	2.98651
0.790401	0.797404	1.39771	0.465236	0.139071	0.241122	0.523265	0.84743	3.23164	0.785398	0.834423	0.7894	1.5728	1.88596	1.06254	2.1681	4.19213	1.52577
0.265134	1.84894	0.504256	1.12957	0.31616	0.367186	0.658334	0.891452	2.72138	3.23564	1.09355	1.93698	1.43073	1.82893	2.40222	1.05053	3.58782	1.89896
0.31616	0.107054	0.477242	0.302153	0.105053	0.701356	0.621315	0.937475	0.511259	0.614311	3.28867	0.970492	0.564286	1.59081	3.06355	2.72538	2.87346	0.693351
0.320162	0.697354	0.164083	0.393199	0.199101	0.267135	0.726368	2.80542	0.953483	1.93498	2.64034	1.15759	5.66987	1.7769	0.866439	1.44373	1.19761	0.951482
0.436221	1.27465	0.484245	0.185094	0.713362	0.364185	1.32567	1.99101	0.605307	0.646328	1.91697	1.05253	1.5808	3.19562	0.806409	1.09556	1.67085	0.760385
1.24263	0.817414	0.362184	0.271137	0.127064	0.278141	0.542275	1.26564	1.3717	1.00151	1.34568	1.08555	2.3692	1.07855	1.44173	2.32618	2.40122	0.725368
0.162082	1.00951	0.609309	1.04353	1.3847	0.134068	1.65084	1.00651	0.692351	1.09255	1.61282	0.428217	2.28916	0.872442	4.60333	1.70286	3.29367	1.05554
1.39371	0.758384	0.824418	0.208106	0.173088	0.766389	1.52878	1.55179	2.11007	1.25664	0.629319	0.996505	0.603306	3.03154	1.5758	2.70637	1.56279	1.16059
0.386196	0.366186	1.01752	0.696353	1.67485	0.589299	0.739375	1.3807	2.54229	1.06354	1.46174	0.817414	3.86096	2.00402	1.60481	1.49476	1.21462	0.793402
1.34268	0.61231	1.56079	0.123062	0.223113	0.312158	1.967	0.411208	0.878445	3.08556	1.5768	1.91997	2.3622	4.35421	1.71287	1.80892	0.885449	0.977496
1.63783	0.562285	1.44973	0.174088	0.586297	0.511259	1.50977	1.49676	1.11957	0.602305	0.86844	0.556282	0.759385	1.975	2.05704	2.20712	1.53878	0.75038
1.19661	0.43322	0.635322	0.717364	0.313159	0.782397	0.346175	0.932473	1.3767	0.640325	0.84843	1.62082	3.03254	0.833423	2.30017	0.988501	2.15609	2.23313
0.378192	1.29666	2.24714	0.35518	0.292148	0.104053	2.63033	1.92898	4.48727	0.672341	0.801406	2.34319	0.936475	2.86945	1.68686	2.45925	3.98902	1.92398
1.51177	0.152077	0.881447	0.360183	1.41772	0.411208	0.308156	0.475241	1.39271	2.66335	0.407206	2.45625	0.896454	0.922468	0.905459	3.38972	1.50276	1.72788
0.203103	0.774393	0.968491	0	0.263133	0.357181	0.491249	1.19661	1.63483	0.878445	0.41521	0.86844	2.49226	2.69737	4.9295	1.89296	3.09457	1.65184
1.72988	2.38821	0.310157	0	0	0	1.35869	2.81443	2.06104	1.23963	1.24563	0.632321	1.35269	2.35719	1.72688	1.64583	1.14658	0.905459
0.783397	1.26664	1.69786	0	0	0	0.448227	1.22662	1.11056	0.951482	0.770391	1.52077	0.875444	1.31867	0.984499	3.91899	2.60832	1.06354
1.28665	0.11806	1.93298	0	0	0	0.539273	0.416211	1.01551	1.12957	0.717364	0.45423	1.33468	1.1886	4.1461	1.47075	3.52979	1.46874
0.464235	0.754382	0.839426	0	0	0	1.13257	0.41421	1.65784	0.499253	1.07254	2.21012	0.777394	1.92297	1.67985	3.53279	2.20112	3.26566
0.882447	1.08855	0.850431	0	0	0	2.64334	1.34468	0.932473	1.24763	1.83693	2.30517	3.45975	1.26764	5.82695	2.52128	1.88596	1.44273
1.02552	0.642326	1.90797	0	0	0	0.417212	0.212108	1.78891	1.26364	1.26664	0.444225	0.92647	7.62386	3.48076	1.58981	1.1866	1.90797
0.230117	0.855434	0.990502	0	0	0	0.647328	1.55279	2.94049	1.05954	0.501254	1.17059	1.68686	0.960487	1.65484	1.34868	1.74789	1.27865
0.530269	0.455231	0.641325	0	0	0	1.16959	2.30617	0.714362	0.873443	1.33768	1.36469	3.07356	0.76939	3.7559	1.46674	1.46074	1.84594
0.812412	0.5913	1.28765	0	0	0	1.52777	0.67134	1.44073	1.74388	1.46274	2.28116	1.31867	1.64183	3.83795	0.755383	0.767389	2.38421
1.16459	0.797404	2.30317	0	0	0	1.33067	1.5798	1.34568	1.81392	1.27265	0.63032	1.62582	1.60982	2.79242	3.06956	1.35869	0.695353
0.456231	0.80941	1.3767	0	0	0	2.23413	0.940477	1.40471	0.63032	2.51928	0.43422	3.1566	4.75241	1.93998	3.92499	1.1876	1.66184
0.830421	1.02852	0.930472	0	0	0	1.20061	1.61482	2.08206	0.531269	0.780396	2.30617	0.640325	2.10907	4.40323	2.54229	2.9605	1.56679
0.830421	0.400203	0.181092	0	0	0	0.677343	1.01351	1.71587	2.69537	0.693351	0.685347	2.05504	3.34169	1.42472	3.7439	1.72187	0.743377
2.31517	0.506257	0.707359	0	0	0	1.35169	0.810411	0.329167	1.82593	1.7829	0.63032	2.11507	1.59581	0.972493	2.31818	0.843428	1.34468
0.785398	0.639324	0.951482	0	0	0	0.75038	1.66885	0.404205	0.637323	1.14658	0.934474	1.28465	1.80792	1.93298	2.97951	1.68485	0.850431
0.37419	0.525266	0.441224	0	0	0	1.07655	0.376191	1.81692	0.321163	0.542275	5.85097	0.574291	1.15559	2.91148	3.56881	1.61682	4.36922
0.893453	0.405205	0.424215	0	0	0	4.47027	1.26164	0.793402	0.895454	2.1771	0.969491	1.10856	1.32667	1.63483	1.61182	1.43673	1.44573
0.530269	0.144073	0.485246	0	0	0	1.26964	1.79391	0.529268	1.45774	0.697354	0.522265	1.90497	2.31317	4.31319	2.09006	0.777394	0.764388
1.13458	0.45423	0.462234	0	0	0	1.72788	1.10956	2.1691	0.852432	1.65384	3.08256	1.20761	2.9515	1.86795	1.60982	2.69637	1.74188
0.660335	0.49225	0.327166	0	0	0	1.55479	0.483245	1.09756	1.03252	1.13257	2.09406	0.882447	0.877445	0.837425	4.9285	0.875444	0.897455
5.04556	0.738374	0.33617	0	0	0	4.75541	0.522265	0.675342	0.875444	1.11356	1.56179	3.38972	5.21664	2.3722	2.28416	2.51628	2.08406
0.837425	0.145074	0.322163	0	0	0	2.1621	1.59581	1.3887	0.526267	2.60432	0.376191	0.997506	2.69236	0.882447	1.10156	0.796404	0.779395
0.970492	0.402204	0.309157	0	0	0	2.50327	2.15309	1.25964	0.49225	1.39571	0.830421	3.01253	1.28365	2.92448	2.80242	1.5748	1.82192
1.05153	1.16659	0.31516	0	0	0	1.15058	1.08855	1.31367	0.442224	2.93849	2.12007	0.816414	1.973	1.08655	3.7439	0.763387	1.1906
1.49876	0.274139	0.570289	0	0	0	1.41572	1.30966	0.488248	0.742376	1.48175	1.67085	1.66184	2.44224	1.42372	2.30517	2.92848	1.78891
0.713362	0.43322	0.367186	0	0	0	1.41072	1.91397	0.648329	0.376191	0.436221	0.932473	1.25063	1.39971	1.13958	1.82493	2.18011	2.02203
0.420213	1.13057	2.26715	0	0	0	1.15759	3.98902	1.41172	1.25163	0.450228	2.11107	0.680345	0.799405	3.18862	3.79893	1.82693	2.24214
2.12408	1.15559	0.647328	0	0	0	1.91997	0.220112	0.297151	0.937475	2.1711	0.968491	1.05153	1.94499	1.95999	2.15409	2.87146	1.75289
1.95499	0.212108	0.780396	0	0	0	1.80391	0.682346	0.957485	2.45925	0.905459	0.920467	2.20112	1.16759	1.59181	3.01353	1.26064	2.33318
1.70486	0.745378	0.559284	0	0	0	1.22762	2.90547	0.364185	1.03552	0.331168	1.977	0.9855	0.943478	3.03854	2.21712	2.41723	1.26364
0.717364	1.22262	0.172087	0	0	0	1.5838	3.48277	1.56179	0.94648	2.06004	0.506257	0.744377	0.734372	0.754382	3.22764	2.67436	3.47976
0.180091	0.693351	0.271137	0	0	0	0.889451	0.37419	0.366186	1.03352	1.55779	0.73037	4.22214	1.92097	3.60083	3.46175	0.834423	0.890451
0.420213	0.555282	0.515261	0	0	0	1.17259	2.19811	0.923468	1.06654	1.73588	1.25364	2.98952	3.56981	0.75038	2.92148	1.74889	1.64683
2.45825	0.984499	1.1826	0	0	0	0.9865	0.681345	5.88198	0.61131	0.573291	1.31967	2.32818	1.08755	0.897455	4.49028	1.40471	0.921467
1.00551	0.781396	3.48777	0	0	0	1.00451	1.29165	1.12457	1.28265	1.09956	1.3787	1.50576	4.7354	8.33523	2.01902	2.08806	0.84843
0.413209	0.478242	0.329167	0	0	0	0.689349	0.407206	1.82493	1.03452	0.771391	0.561285	1.14358	3.18361	1.07454	2.86845	3.76691	1.3847
1.56179	1.31166	0.378192	0	0	0	1.5868	1.30966	2.3592	1.31967	1.21462	0.766389	1.36269	1.25764	3.89197	1.63283	1.7689	2.00702
0.218111	0.211107	1.85694	0	0	0	2.34719	1.33568	1.22462	2.60132	4.25616	1.69686	0.511259	3.61283	1.19761	2.82843	2.04204	1.68385
1.973	0.112057	4.16511	0	0	0	1.08055	1.08855	0.990502	0.812412	1.3877	1.31967	1.81292	1.50977	1.1896	2.85345	2.59932	2.44724
0.510259	0.174088	1.52377	0	0	0	0.360183	1.44373	1.49876	0.559284	1.20861	1.19761	1.3827	1.63583	1.13758	0.902458	0.942478	0.774393
2.3762	0.618313	0.559284	0	0	0	3.53279	0.892452	0.465236	0.915464	1.56079	1.35369	1.09556	3.22063	1.69586	0.968491	4.23815	1.47075
0.283144	0.186094	0.456231	0	0	0	1.45274	1.05854	0.325165	0.563286	1.03753	1.09255	1.83993	3.1616	1.13057	2.87546	1.21962	1.09255
1.34868	0.164083	0.855434	0	0	0	3.07156	0.405205	1.53878	2.44424	1.39471	0.490249	1.39371	2.40622	1.65784	1.54278	7.01456	1.25364
0.441224	1.47275	0.864438	0	0	0	1.45574	0.285145	0.523265	1.23463	2.05004	1.5718	1.15158	1.08255	0.777394	2.59331	2.40822	0.800406
0.405205	0.368187	0.609309	0	0	0	3.71788	0.712361	0.508258	2.49126	1.60081	0.41521	2.87846	2.55329	3.24264	1.84794	1.45574	1.3847
1.05453	0.593301	3.38672	0	0	0	4.11309	0.500254	0.400203	2.23313	1.01652	1.55079	0.976495	1.33368	2.70337	2.89247	0.699355	1.34768
0.388197	0.444225	0.624317	0	0	0	1.3887	2.15409	2.43423	2.22113	0.642326	0.672341	1.74388	2.97151	3.61183	2.51027	1.7819	1.42172
0.346175	0.537272	0.228116	0	0	0	1.61782	1.67385	1.5808	1.60381	2.07205	0.822417	3.91198	3.61783	4.13009	2.20712	1.49276	2.53328
1.35569	1.13157	0.814413	0	0	0	2.90447	1.48275	0.423215	0.833423	1.07354	2.42523	1.88996	1.09055	2.27715	5.95902	2.64234	2.01502
1.00551	1.39271	7.01055	0	0	0	1.41372	1.22662	2.03803	0.604306	1.21762	0.900456	2.87546	1.53378	0.781396	0.962488	0.962488	2.5633
0.675342	0.227115	1.76489	0	0	0	1.07054	0.827419	1.03653	1.42272	0.63032	1.54478	1.49676	1.64984	2.15009	5.38673	3.3557	2.84844
0.55228	0.774393	0.227115	0	0	0	1.08655	0.297151	0.463235	1.20961	1.00851	1.26564	1.32967	2.28916	2.35119	2.98651	1.3727	0.707359
1.72087	0.680345	0.875444	0	0	0	2.03903	1.04953	1.43373	2.28516	1.03052	2.08506	0.917465	3.89798	2.39121	1.60681	1.36469	2.01402
1.42272	1.62482	0.695353	0	0	0	2.27715	0.348177	3.3467	0.898455	1.50076	1.70687	1.43873	1.5828	1.53378	1.02452	1.32167	0.678344
0.116059	1.29065	0.113057	0	0	0	0.464235	2.21812	0.483245	0.984499	1.36769	1.12957	1.25864	1.79991	2.98051	1.50476	1.82893	1.26364
1.975	1.10156	1.46874	0	0	0	1.44273	0.587298	1.12757	1.54378	0.75038	0.363184	0.936475	0.762386	1.29466	3.13959	1.10356	2.34119
0.223113	0.804408	0.573291	0	0	0	1.94599	0.212108	0.721366	1.70787	0.812412	2.07005	0.522265	1.975	0.920467	2.38621	0.874443	0.752381
0.536272	0.849431	0.313159	0	0	0	2.01402	1.51877	0.321163	1.49776	1.23663	2.60532	1.36769	5.16562	1.99301	4.56732	1.00551	1.15459
0.45323	1.22062	0.240122	0	0	0	0.738374	1.43973	1.90497	1.23062	1.5868	0.830421	2.21612	2.10507	3.90798	1.28665	1.50977	2.15609
1.30966	2.49526	1.52477	0	0	0	1.35469	0.575292	1.03452	1.02852	0.526267	1.24363	2.80042	1.3847	1.00951	4.10408	0.951482	1.21161
0.181092	0.678344	0.371188	0	0	0	1.05754	0.918466	0.613311	1.47375	0.922468	0.657333	1.53078	1.84293	5.96803	1.47675	1.7659	1.56379
0.407206	0.706358	0.183093	0	0	0	2.28516	1.33268	0.88845	0.7884	1.87795	1.5868	2.91948	1.62382	0.974494	3.02854	0.774393	2.7684
0.381193	0.541274	0.195099	0	0	0	1.52677	1.34268	0.816414	1.21962	0.621315	0.748379	4.55431	2.77541	2.06705	3.37271	1.1836	0.928471
0.129065	0.338171	1.31567	0	0	0	1.7689	1.80391	0.543275	0.972493	0.483245	0.423215	1.28265	2.20912	1.73588	2.87346	1.00851	1.40971
1.42072	0.669339	0.619314	0	0	0	1.89896	0.218111	0.356181	1.15659	0.349177	0.721366	0.962488	0.854433	1.10356	1.71987	1.34768	1.41272
0.511259	0.416211	0.561285	0	0	0	2.27615	1.15859	1.73888	1.61182	0.876444	1.94499	4.1451	1.968	1.00351	3.68387	1.30766	5.26667
0.575292	0.400203	0.727369	0	0	0	0.884448	0.305155	1.42772	0.643326	0.819415	1.52878	0.610309	1.04253	4.03505	2.19011	2.82243	0.853433
0.781396	0.803407	0.707359	0	0	0	1.43373	0.294149	1.26364	1.32267	1.50876	1.3757	0.70936	1.83393	0.920467	3.10157	1.3887	0.846429
1.49876	0.554281	0.248126	0	0	0	1.11957	0.805408	2.06104	1.69886	0.813412	1.40871	2.19911	2.28616	1.43273	1.10356	1.14758	0.807409
0.448227	0.991503	0.221112	0	0	0	0.487247	1.16059	1.3777	0.997506	1.15258	0.833423	0.838425	2.14209	1.87695	2.43724	2.53629	2.13808
0.743377	0.526267	0.388197	0	0	0	1.7679	0.372189	1.01451	1.55379	0.886449	0.41421	2.33518	2.94549	3.81393	0.80941	1.14658	1.44673
1.06754	0.530269	1.07855	0	0	0	0.993504	0.904459	1.22662	1.09455	0.413209	2.33819	0.629319	0.880446	2.35419	2.10707	2.20712	0.9865
0.713362	0.294149	0.25613	0	0	0	1.07154	1.83693	1.72287	0.969491	2.26715	1.83993	0.937475	1.81192	1.83893	1.12057	1.21362	1.52377
1.41472	0.530269	0.15708	0	0	0	0.969491	1.25063	2.83744	1.5808	2.20612	0.886449	1.7799	1.26264	2.19211	2.30717	0.784398	0.968491
0.494251	0.65033	0.53327	0	0	0	3.33169	0.653331	2.12608	0.88845	1.60782	0.869441	1.42272	3.20863	3.28066	1.02852	1.02852	1.54078
1.3897	0.604306	0.297151	0	0	0	0.567288	1.20961	1.53778	1.06654	1.61782	0.643326	2.00902	0.748379	2.26415	1.84193	2.46625	1.93298
0.3952	0.152077	0.681345	0	0	0	1.22162	0.441224	1.22262	0.535271	1.51977	1.08755	0.697354	1.51477	0.732371	2.74239	0.978496	2.49226
1.01051	0.570289	0.839426	0	0	0	0.51226	0.746378	0.76939	0.859436	1.05153	0.798405	2.83043	2.08606	2.11807	1.28265	1.95799	0.786399
1.27565	1.00451	2.06205	0	0	0	1.80191	1.61582	1.73588	2.48426	0.489248	0.778395	2.25114	4.02804	1.72387	2.41622	0.951482	4.78843
0.189096	1.69186	0.544276	0	0	0	0.846429	2.11407	0.698354	1.27465	1.13057	0.942478	3.11358	2.59031	1.24063	0.80841	1.89696	2.00101
1.69186	0.341173	0.811411	0	0	0	0.780396	0.538273	1.03552	1.89196	1.09656	3.25965	0.510259	3.48477	3.32168	1.68185	1.98401	2.19011
0.268136	2.41022	0.94648	0	0	0	1.42372	0.43422	1.3737	1.3827	2.81743	1.03552	0.576292	0.806409	1.19861	1.56079	1.07254	1.45674
0.47424	0.369187	0.167085	0	0	0	2.40822	1.10456	0.759385	1.86495	1.22062	1.15759	0.53227	3.43274	1.41572	2.64234	2.42523	1.7819
3.47776	1.04553	1.16359	0	0	0	0.438222	0.777394	1.31667	1.11757	1.86094	1.30866	1.22762	1.08255	0.954484	2.1601	1.25063	1.86595
0.898455	0.5913	0.49225	0	0	0	1.91297	1.44573	1.52377	0.913463	1.28465	0.759385	1.30466	2.61232	1.1896	1.96099	0.786399	1.5698
0.991503	0.957485	0.562285	0	0	0	1.41672	0.504256	2.07005	0.983499	1.33768	1.45474	0.689349	2.38521	2.62033	2.25214	1.92798	1.68886
0.935474	0.148075	1.1916	0	0	0	1.70687	2.29917	1.10356	0.451229	1.05453	0.915464	0.740375	2.25114	0.743377	3.71788	1.23463	0.759385
0.364185	0.827419	0.72937	0	0	0	0.437222	0.383194	0.782397	0.723367	1.13357	1.55679	1.00751	1.00351	3.48877	2.67035	2.47926	1.5738
0.801406	0.286145	1.5878	0	0	0	1.82192	0.637323	0.398202	1.37069	1.15158	1.16359	2.47425	0.969491	0.810411	0.909461	0.952483	1.33568
0.145074	0.330167	0.866439	0	0	0	1.62382	2.26415	3.91699	1.70687	1.63983	0.536272	3.7509	0.896454	0.940477	1.74589	2.00702	1.74589
0.69035	0.273138	0.782397	0	0	0	1.09055	0.312158	0.396201	0.51226	1.64784	0.994504	0.819415	2.34619	2.1791	4.46326	2.07405	1.70286
0.702356	0.350178	0.720365	0	0	0	2.98351	1.29666	1.11256	1.35769	1.64984	0.529268	1.28265	1.02352	1.47175	2.33118	1.70186	4.45926
0.657333	0.341173	0.593301	0	0	0	0.402204	0.308156	0.863438	0.677343	0.471239	3.80993	2.69236	1.33768	6.53731	1.36769	2.31818	1.06554
3.05155	0.348177	1.60782	0	0	0	1.04753	0.609309	1.46274	1.32767	0.324164	0.5913	0.90746	1.12757	3.68887	2.93649	1.86695	1.82192
0.606307	1.72587	0.183093	0	0	0	0.802407	0.676343	2.07105	0.705358	1.27465	1.70286	2.1761	1.7749	4.3362	0.796404	0.941477	2.48826
3.01853	0.743377	1.79791	0	0	0	0.777394	1.1896	0.429218	1.09656	1.03252	0.564286	0.568288	1.45874	1.85694	3.61183	1.40171	1.50676
1.82993	0.201102	0.979497	0	0	0	1.53178	0.973494	2.05304	0.84843	0.826419	1.32067	0.525266	0.766389	4.71239	3.41273	2.03503	1.20061
0.889451	0.304154	0.943478	0	0	0	2.79041	1.04353	0.978496	1.30366	0.368187	2.13208	1.1776	2.99452	3.17561	0	0.74938	1.46374
0.528268	1.15258	1.25664	0	0	0	1.7809	0.697354	0.483245	1.13357	0.329167	0.657333	1.60882	1.31166	2.35619	0	0	0
0.418212	0.713362	0.401203	0	0	0	0.971493	0.366186	0.987501	1.48775	0.860436	1.5768	1.30766	0.931472	5.87398	0	0	0
0.324164	1.86595	0.601305	0	0	0	2.52828	0.369187	1.20361	0.957485	1.13458	1.05453	2.05804	1.71987	4.1481	0	0	0
0.163083	0.456231	0.627318	0	0	0	3.04054	0.794403	0.314159	1.15258	0.843428	1.7829	2.32918	1.3807	6.16112	0	0	0
0.896454	0.121061	0.619314	0	0	0	0.437222	0.965489	2.98651	2.79142	0.577293	0.497252	1.11056	1.01251	2.53328	0	0	0
0.885449	0.184093	1.98801	0	0	0	1.10356	0.745378	0.516262	0.499253	1.10956	1.11757	0.807409	0.747379	2.96951	0	0	0
0.817414	0.31616	0.180091	0	0	0	1.84594	0.263133	0.529268	1.966	1.20061	1.06154	1.22962	1.24563	3.30167	0	0	0
0.365185	0.325165	1.05153	0	0	0	1.87695	0.722366	0.970492	2.3672	1.23463	3.24064	1.43373	4.84746	1.07054	0	0	0
1.40771	1.54178	0.869441	0	0	0	0.534271	0.71036	2.1781	0.535271	1.3757	1.44673	1.45374	2.33819	2.10907	0	0	0
0.994504	0.31616	0.882447	0	0	0	0.524266	1.35969	0.904459	1.1856	0.634322	4.3392	2.1621	2.3712	4.70739	0	0	0
0.292148	0.225114	0.480243	0	0	0	1.36669	1.5768	0.933473	0.716363	1.47875	1.05954	4.08307	2.28616	2.25314	0	0	0
1.32467	0.245124	0.556282	0	0	0	2.15909	1.02052	1.24863	0.450228	0.476241	1.44073	1.16859	2.70637	3.25165	0	0	0
0.482244	0.366186	0.153078	0	0	0	1.5858	1.7699	1.75989	0.859436	0.449228	1.72988	0.722366	2.46325	1.51577	0	0	0
0.616312	0.579294	0.305155	0	0	0	0.959486	0.450228	0.561285	1.78891	1.62082	1.5788	2.00101	0.9865	0.821416	0	0	0
0.589299	0.283144	0.43322	0	0	0	1.30866	1.42272	0.817414	1.28165	2.57631	1.00951	2.49426	2.7654	2.66235	0	0	0
0.400203	0.427217	1.03152	0	0	0	1.52577	1.03953	1.81892	0.322163	1.07454	0.397201	1.27064	2.30117	2.39621	0	0	0
0.284144	0.43322	0.293149	0	0	0	1.44473	0.564286	0.292148	1.5808	1.23062	2.84144	2.66335	1.45874	1.42672	0	0	0
1.43773	2.15509	0.781396	0	0	0	0.785398	0.425216	1.53978	0.510259	2.10707	0.739375	2.51628	2.06205	1.10456	0	0	0
0.171087	0.683346	0.668339	0	0	0	0.699355	1.32467	0.349177	2.7654	2.52228	1.43673	3.02453	0.899456	2.51728	0	0	0
0.333169	0.714362	0.445226	0	0	0	0.476241	1.71987	0.67134	1.52878	1.60381	1.30066	1.67385	0.939476	3.1556	0	0	0
0.461234	0.765388	1.21161	0	0	0	1.92898	0.287146	1.29866	1.27365	1.31467	1.40771	0.844428	1.70887	2.85745	0	0	0
0.282143	0.667338	1.78991	0	0	0	0.876444	2.71037	1.28965	1.04153	0.841427	0.69035	0.643326	0.752381	3.40373	0	0	0
0.213108	0.736373	1.33468	0	0	0	2.45825	1.06354	1.67685	1.43073	1.51477	1.13958	1.61082	1.85194	2.29116	0	0	0
0.11806	1.02852	0.759385	0	0	0	1.87895	1.36769	2.47225	1.1886	0.516262	1.30566	1.36169	2.1751	1.71087	0	0	0
0.758384	0.500254	1.39871	0	0	0	1.14458	0.895454	1.05153	2.08005	2.39822	0.962488	1.40171	1.74889	2.31117	0	0	0
0.990502	0.649329	0.702356	0	0	0	0.55328	0.900456	0.816414	1.75489	1.15258	1.32667	1.28365	1.39471	3.58782	0	0	0
0.456231	0.192097	0.672341	0	0	0	1.75489	1.48775	0.601305	0.718364	1.7809	2.04304	0.991503	0.797404	3.08156	0	0	0
0.379192	1.01752	0.400203	0	0	0	0.858435	2.23013	1.04753	2.62633	0.956485	0.345175	0.744377	1.16859	2.5573	0	0	0
1.08455	0.911462	0.383194	0	0	0	2.1771	1.1756	1.5838	0.593301	1.70987	1.52377	1.7849	1.71587	1.08855	0	0	0
0.383194	1.67485	0.17809	0	0	0	2.09006	0.364185	2.79442	1.20161	0.3952	1.5858	1.00151	0.925469	1.26964	0	0	0
0.378192	1.34568	0.196099	0	0	0	0.641325	1.08555	1.30666	0.398202	1.36369	0.92747	1.5868	2.90647	1.39471	0	0	0
0.836424	0.192097	0.278141	0	0	0	1.29766	1.54078	0.353179	1.52978	0.615312	0.960487	0.570289	2.66935	1.1786	0	0	0
0.660335	0.437222	0.741376	0	0	0	0.508258	1.82993	2.31617	0.686348	1.82392	1.07755	1.74989	3.78792	0.734372	0	0	0
1.02852	0.185094	0.511259	0	0	0	0.365185	0.706358	0.536272	1.53378	2.01202	0.707359	1.73788	2.50427	4.76341	0	0	0
0.802407	0.365185	0.266135	0	0	0	1.31867	1.43773	0.379192	0.761386	0.657333	0.410208	2.23413	1.15659	1.79891	0	0	0
0.378192	0.686348	2.10807	0	0	0	1.70386	0.21711	0.941477	0.684347	1.09856	0.949481	1.92398	2.31317	4.40523	0	0	0
0.485246	0.345175	0.174088	0	0	0	0.86844	2.05404	0.636323	1.53278	1.5858	1.7689	1.49676	1.3777	1.98	0	0	0
0.856434	0.520264	0.120061	0	0	0	1.59581	0.239121	1.35469	0.923468	1.15559	2.70137	0.618313	1.06154	6.07808	0	0	0
0.569289	0.444225	0.37519	0	0	0	1.23162	0.65133	0.830421	0.402204	0.952483	1.26064	4.20313	2.71137	4.43225	0	0	0
0.312158	0.305155	0.262133	0	0	0	1.46574	0.357181	1.72487	0.970492	1.21462	1.13858	3.86996	0.885449	5.08358	0	0	0
0.962488	0.423215	0.421214	0	0	0	2.90847	0.337171	2.28416	2.06605	0.659334	0.363184	4.48828	1.81492	1.84494	0	0	0
0.816414	0.779395	1.14958	0	0	0	1.36969	0.838425	1.05453	0.520264	0.961487	0.714362	1.13458	2.1691	1.35469	0	0	0
0.76939	1.79291	0.129065	0	0	0	3.16661	0.588298	1.3797	0.347176	1.45574	1.17259	3.24665	3.05555	3.27366	0	0	0
1.74589	0.343174	0.862437	0	0	0	2.02303	0.669339	1.42572	0.584296	0.458232	1.44673	1.34668	1.59081	0.974494	0	0	0
0.579294	0.29515	0.17809	0	0	0	1.07254	1.01451	0.559284	0.7884	1.62582	0.51226	1.68085	6.76243	2.93149	0	0	0
0.293149	1.16059	0.753382	0	0	0	1.07154	0.955484	0.242123	0.837425	1.64183	2.05604	1.10656	4.59233	1.55379	0	0	0
0.45423	0.314159	0.243123	0	0	0	0.725368	2.35319	0.939476	0.936475	1.91797	0.811411	0.554281	2.01702	2.89347	0	0	0
2.23914	0.55228	1.40271	0	0	0	1.22362	0.207105	1.67085	1.03552	0.987501	1.15459	2.34019	2.20612	2.60032	0	0	0
0.775393	0.143073	0.464235	0	0	0	1.34768	0.278141	1.20461	0.658334	1.39471	2.63534	0.698354	6.59534	1.14658	0	0	0
0.127064	1.15459	0.264134	0	0	0	1.46975	2.99652	1.20061	1.80091	0.401203	0.862437	1.89796	1.09956	2.85045	0	0	0
0.63032	0.421214	0.934474	0	0	0	0.816414	0.910462	1.3747	1.68185	0.813412	2.66535	1.56079	2.23213	2.31818	0	0	0
0.235119	0.708359	0.689349	0	0	0	0.535271	1.01752	4.95251	0.49225	1.3717	0.715363	1.93198	0.903458	1.33868	0	0	0
0.212108	3.32268	1.26764	0	0	0	2.02002	1.62582	1.7799	0.586297	0.833423	1.15559	0.581295	1.7819	2.06905	0	0	0
0.538273	1.05353	2.97351	0	0	0	0.69135	1.89296	1.44873	1.3757	1.30866	2.18411	1.24263	1.05453	1.45374	0	0	0
0.705358	0.189096	0.699355	0	0	0	0.530269	3.42974	0.311158	0.793402	2.1651	1.13157	0.506257	2.1731	3.17061	0	0	0
0.965489	0.886449	1.04453	0	0	0	2.41823	1.59481	1.11056	0.633321	2.9515	1.15058	3.83594	3.31268	2.83344	0	0	0
1.95599	0.70936	0.713362	0	0	0	0.521264	0.269136	1.33268	1.31467	1.94399	1.48675	1.35469	1.09956	2.03103	0	0	0
0.409207	1.04953	0.437222	0	0	0	0.745378	1.63083	1.07454	1.63983	0.856434	1.43973	1.3717	1.35169	2.47726	0	0	0
1.45374	1.31867	0.33617	0	0	0	2.18411	0.298151	1.96099	0.752381	0.602305	1.23162	1.03552	0.759385	2.12508	0	0	0
0.428217	0.218111	0.602305	0	0	0	3.33669	0.824418	0.694352	1.00351	1.75689	1.34468	0.84843	0.700355	6.56233	0	0	0
2.05904	0.349177	0.1981	0	0	0	2.24214	3.38672	0.652331	1.44473	1.83993	0.559284	1.00251	0.842427	0.90746	0	0	0
0.902458	0.943478	0.600304	0	0	0	1.02052	0.869441	0.635322	1.31367	0.893453	0.460233	2.1601	2.84144	1.65484	0	0	0
0.948481	0.290147	0.251127	0	0	0	1.29866	1.00051	0.546277	1.59281	1.64884	1.06254	1.34868	0.745378	3.21163	0	0	0
0.879446	0.190096	0.290147	0	0	0	3.98202	0.227115	1.35669	0.615312	0.302153	0.480243	5.85397	1.52677	2.5693	0	0	0
2.20712	0.425216	0.317161	0	0	0	2.44924	1.71787	0.720365	0.676343	1.21261	0.462234	1.67085	1.64683	3.88097	0	0	0
1.70586	0.235119	1.10756	0	0	0	0.347176	1.00951	1.35469	3.99803	1.36569	0.51226	0.88745	2.54129	1.01852	0	0	0
0.832422	0.195099	0.339172	0	0	0	0.727369	2.42323	1.54678	0.875444	1.52277	0.903458	1.52677	3.5578	3.20462	0	0	0
0.311158	0.363184	0.599304	0	0	0	0.332168	2.81743	1.08955	1.34268	0.574291	2.42423	3.29667	1.5828	1.08655	0	0	0
0.625317	0.365185	0.163083	0	0	0	1.47575	0.90646	0.774393	1.47375	0.499253	0.564286	0.80841	2.7534	1.64884	0	0	0
0.508258	0.862437	2.02102	0	0	0	1.36569	0.260132	1.85694	0.826419	1.65184	1.40971	0.976495	1.62282	0.86844	0	0	0
0.388197	0.125063	1.19761	0	0	0	0.396201	0.261132	0.604306	1.63283	2.29016	1.01952	0.609309	1.71087	2.57531	0	0	0
0.478242	0.361183	0.298151	0	0	0	1.88896	3.7399	1.27365	0.61231	0.418212	1.3727	3.78992	3.25465	6.46528	0	0	0
0.482244	0.604306	0.165084	0	0	0	1.31667	1.23963	1.80592	1.54678	0.740375	4.36521	0.720365	3.23064	2.04504	0	0	0
0.297151	0.602305	2.41322	0	0	0	0.951482	1.39871	0.84843	0.665337	1.5698	1.49576	2.43423	1.36169	2.03803	0	0	0
1.67585	0.422214	0.88845	0	0	0	1.99801	2.13108	0.88845	0.815413	1.47775	0.923468	2.68736	5.15361	1.08155	0	0	0
0.479243	0.452229	1.53478	0	0	0	1.15158	0.951482	0.849431	1.7769	2.31317	0.853433	1.36969	2.49627	2.27715	0	0	0
0.388197	0.469238	0.338171	0	0	0	0.500254	1.63183	2.54129	0.922468	1.01551	1.15859	1.13658	1.14458	3.11558	0	0	0
0.884448	2.20612	1.31367	0	0	0	0.510259	0.549278	1.90797	1.08955	2.58331	0.938476	0.96649	2.69236	1.45174	0	0	0
0.898455	0.616312	0.393199	0	0	0	0.779395	0.693351	1.93798	1.10556	0.755383	2.07405	2.54629	2.66435	3.64585	0	0	0
0.45323	0.411208	0.261132	0	0	0	0.384195	1.02452	1.15258	1.36669	2.09306	2.58731	0.680345	0.755383	4.1501	0	0	0
0.824418	0.140071	0.471239	0	0	0	0.607308	0.540274	0.608308	0.802407	1.55479	2.69937	1.16159	3.58682	1.33268	0	0	0
0.824418	1.05353	0.308156	0	0	0	1.31667	1.16059	1.09455	0.390198	1.5878	3.1506	2.26115	1.81492	1.45374	0	0	0
0.894453	1.40171	0.685347	0	0	0	1.60081	0.583296	0.411208	0.636323	2.82743	1.54478	4.19713	1.52377	1.47175	0	0	0
0.333169	1.28465	0.55328	0	0	0	1.53778	1.15358	2.25614	1.80191	1.84393	2.85745	2.78641	1.90597	0.934474	0	0	0
0	0	0.472239	0	0	0	1.54478	1.00751	1.3747	0.627318	1.34968	1.3827	3.06155	1.62082	2.73439	0	0	0
0	0	0	0	0	0	1.04553	2.99052	1.28665	2.67235	2.02002	2.7614	5.36372	5.08258	1.5748	0	0	0
0	0	0	0	0	0	3.3477	1.17259	1.5778	4.67637	1.37069	2.18211	0.783397	1.04553	5.42175	0	0	0
0	0	0	0	0	0	1.60481	1.39371	1.82192	0.469238	1.28565	1.65384	1.95199	1.89696	1.46674	0	0	0
0	0	0	0	0	0	3.20162	4.26516	1.88996	1.84794	0.476241	1.00751	3.95	0.969491	3.08556	0	0	0
0	0	0	0	0	0	2.47025	0.90646	2.7644	0.623316	1.93998	5.73291	2.43824	1.03653	4.07807	0	0	0
0	0	0	0	0	0	1.05754	1.04353	1.3727	1.07855	1.68285	0.536272	0.779395	0.807409	1.61482	0	0	0
0	0	0	0	0	0	1.05654	0.623316	1.01351	1.69886	1.93398	0.711361	0.505256	1.3847	2.60232	0	0	0
0	0	0	0	0	0	0.43422	0.507257	1.93298	0.31616	1.5748	0.841427	1.33468	2.26015	2.83244	0	0	0
0	0	0	0	0	0	2.00402	0.824418	2.26415	1.16359	0.978496	0.90646	3.25765	3.97902	4.45026	0	0	0
0	0	0	0	0	0	0.322163	0.430218	1.12257	0.773392	0.806409	0.342173	1.09856	1.37069	1.48275	0	0	0
0	0	0	0	0	0	2.08706	1.01652	0.937475	0.623316	1.85494	1.7699	2.58631	0.932473	2.59832	0	0	0
0	0	0	0	0	0	1.15759	0.884448	1.43973	1.24963	0.833423	1.80191	1.5858	2.51728	3.951	0	0	0
0	0	0	0	0	0	1.55079	0.763387	0.620314	0.852432	0.728369	0.751381	0.826419	1.00751	3.47176	0	0	0
0	0	0	0	0	0	0.625317	2.52028	1.62883	2.51628	0.506257	0.645327	1.90497	2.31317	3.25665	0	0	0
0	0	0	0	0	0	1.70286	3.39572	1.1756	1.10856	1.5808	2.13808	1.48575	1.81492	2.7564	0	0	0
0	0	0	0	0	0	0.695353	2.46725	0.672341	0.656333	0.718364	1.06254	1.74388	1.46274	1.07454	0	0	0
0	0	0	0	0	0	0.370188	0.831421	1.56179	1.19361	0.942478	1.16159	2.86945	1.36369	1.48976	0	0	0
0	0	0	0	0	0	1.47475	2.1791	1.53678	1.27565	0.538273	0.672341	1.54979	0.720365	3.66586	0	0	0
0	0	0	0	0	0	1.29366	0.565287	1.00351	1.03552	0.815413	0.849431	1.88896	5.04256	1.11356	0	0	0
0	0	0	0	0	0	1.85194	0.63132	0.448227	0.633321	0.704357	1.73788	2.66135	0.866439	3.17561	0	0	0
0	0	0	0	0	0	1.44273	1.85394	2.47826	0.76939	0.813412	1.12957	1.49176	1.78891	2.10707	0	0	0
0	0	0	0	0	0	1.50076	1.11056	0.458232	0.782397	0.465236	5.79894	1.31367	1.21562	1.3857	0	0	0
0	0	0	0	0	0	0.448227	0.713362	2.7704	1.10456	1.69686	2.77441	2.64634	1.39971	0.998506	0	0	0
0	0	0	0	0	0	1.19961	1.87695	1.28665	1.35969	1.75689	0.770391	1.29866	3.22363	2.78341	0	0	0
0	0	0	0	0	0	0.338171	0.580294	0.431219	0.629319	1.26664	1.58981	1.56179	1.1916	4.01604	0	0	0
0	0	0	0	0	0	0.560284	2.66235	0.647328	1.74789	0.583296	3.09457	0.754382	4.24515	1.16959	0	0	0
0	0	0	0	0	0	1.62682	1.94399	0.430218	0.96749	1.41272	1.40871	2.87046	1.26464	1.3837	0	0	0
0	0	0	0	0	0	0.972493	0.423215	0.360183	1.56379	1.3877	1.05353	0.852432	3.10958	2.71037	0	0	0
0	0	0	0	0	0	1.47275	0.799405	0.397201	0.567288	1.03552	1.55579	0.519263	0.714362	2.35119	0	0	0
0	0	0	0	0	0	1.42372	0.864438	0.337171	1.21762	0.439223	2.77541	1.54778	1.48475	1.30766	0	0	0
0	0	0	0	0	0	0.739375	0.229116	1.25364	0.885449	1.76389	0.594301	1.40571	2.7704	1.48475	0	0	0
0	0	0	0	0	0	1.82092	0.718364	2.27515	0.785398	1.11857	1.05153	0.635322	0.84743	6.10009	0	0	0
0	0	0	0	0	0	1.26264	1.08855	0.298151	1.5718	1.87495	0.349177	1.80391	3.18762	3.5498	0	0	0
0	0	0	0	0	0	0.530269	1.33868	0.314159	1.36369	1.75489	3.3457	0.981498	3.7519	4.03805	0	0	0
0	0	0	0	0	0	1.60081	0.905459	0.416211	1.26164	1.32667	0.3952	0.896454	2.19411	1.68385	0	0	0
0	0	0	0	0	0	0.327166	1.49476	1.75389	0.37419	2.55029	4.08007	1.48275	5.25967	4.41424	0	0	0
0	0	0	0	0	0	0.400203	0.874443	1.23563	0.819415	2.71638	0.694352	2.72638	2.99652	2.72538	0	0	0
0	0	0	0	0	0	2.12108	1.08455	0.516262	0.821416	1.30166	2.67436	0.732371	2.06905	3.89898	0	0	0
0	0	0	0	0	0	0.731371	0.787399	1.90096	1.3797	1.52978	2.10907	0.502255	1.22662	0.96749	0	0	0
0	0	0	0	0	0	1.36369	0.94748	1.7739	0.992503	0.477242	1.16559	1.85994	1.82392	4.66737	0	0	0
0	0	0	0	0	0	0.974494	2.39822	0.3952	0.558283	1.29666	0.753382	0.555282	1.88596	3.79993	0	0	0
0	0	0	0	0	0	0.708359	0.816414	1.01551	0.852432	1.52277	0.546277	1.83493	4.63435	1.7849	0	0	0
0	0	0	0	0	0	0.398202	1.07755	3.32168	1.22062	3.44375	5.37372	0.96749	2.22113	1.964	0	0	0
0	0	0	0	0	0	2.25214	1.33268	1.21562	0.974494	0.834423	2.11707	0.836424	2.88146	1.71487	0	0	0
0	0	0	0	0	0	1.67185	1.19461	0.766389	0.82942	1.61282	1.11757	0.831421	0.780396	1.81392	0	0	0
0	0	0	0	0	0	1.42372	3.30768	0.899456	2.14209	2.06305	2.26715	0.754382	2.51027	1.91497	0	0	0
0	0	0	0	0	0	0.41421	0.999507	0.475241	1.22062	1.1876	1.91597	2.59632	1.14658	2.71838	0	0	0
0	0	0	0	0	0	2.26615	1.20361	2.62233	0.90746	0.919466	0.71036	2.04003	1.53878	1.99101	0	0	0
0	0	0	0	0	0	2.62033	0.356181	2.19211	1.62582	1.86495	1.05153	1.46774	1.72988	2.30717	0	0	0
0	0	0	0	0	0	1.00951	1.7689	2.89247	0.757384	0.990502	0.656333	0.837425	1.95199	3.37271	0	0	0
0	0	0	0	0	0	1.22362	0.871442	0.268136	0.534271	1.37069	1.40371	2.80842	2.88646	1.88295	0	0	0
0	0	0	0	0	0	1.61182	1.09856	1.26664	0.912463	1.70787	1.10556	3.3467	2.30717	2.14309	0	0	0
0	0	0	0	0	0	1.08955	1.00851	0.687348	0.801406	1.19361	7.06358	3.89598	1.92798	2.83944	0	0	0
0	0	0	0	0	0	1.33868	1.71187	1.75989	1.09255	0.657333	1.47975	0	0.700355	1.72888	0	0	0
0	0	0	0	0	0	1.40171	0.299152	1.06254	1.16659	1.89096	0.742376	0	0	0	0	0	0
0	0	0	0	0	0	0.442224	1.01852	1.47875	0.398202	1.20961	2.04003	0	0	0	0	0	0
0	0	0	0	0	0	1.27164	1.25063	1.51977	1.19661	0.994504	0.875444	0	0	0	0	0	0
0	0	0	0	0	0	2.32818	1.982	1.39471	1.06554	1.08855	1.27665	0	0	0	0	0	0
0	0	0	0	0	0	0.940477	0.819415	1.20861	1.05554	0.477242	1.23062	0	0	0	0	0	0
0	0	0	0	0	0	3.14559	2.00902	1.91797	0.565287	1.29866	2.1641	0	0	0	0	0	0
0	0	0	0	0	0	2.83444	0.377191	0.660335	1.69586	2.97251	0.745378	0	0	0	0	0	0
0	0	0	0	0	0	0.607308	1.32067	0.830421	1.24563	0.344174	1.94799	0	0	0	0	0	0
0	0	0	0	0	0	1.78691	1.47275	1.34868	1.52077	1.60982	1.23863	0	0	0	0	0	0
0	0	0	0	0	0	0.727369	2.35619	0.409207	1.52878	0.648329	0.774393	0	0	0	0	0	0
0	0	0	0	0	0	0.90746	0.568288	0.854433	1.05153	1.10356	0.889451	0	0	0	0	0	0
0	0	0	0	0	0	4.09408	2.13308	1.06254	0.5923	1.46574	0.94748	0	0	0	0	0	0
0	0	0	0	0	0	1.60681	0.90746	2.03003	1.16559	1.48275	4.02804	0	0	0	0	0	0
0	0	0	0	0	0	0.784398	1.02552	1.52077	0.551279	0.332168	0.826419	0	0	0	0	0	0
0	0	0	0	0	0	1.05453	1.81392	3.66386	0.973494	2.5553	0.446226	0	0	0	0	0	0
0	0	0	0	0	0	1.41672	0.823417	1.33168	0.984499	2.57731	0.548278	0	0	0	0	0	0
0	0	0	0	0	0	2.31717	1.67585	1.31667	1.40071	2.35419	2.74239	0	0	0	0	0	0
0	0	0	0	0	0	0.910462	0.5913	0.542275	1.11757	0.9855	1.06554	0	0	0	0	0	0
0	0	0	0	0	0	1.48275	1.72187	1.979	1.25364	3.26466	1.973	0	0	0	0	0	0
0	0	0	0	0	0	2.02903	1.95499	1.45974	1.08155	0.43422	0.486247	0	0	0	0	0	0
0	0	0	0	0	0	0.528268	0.537272	0.792402	1.07955	1.01652	0.600304	0	0	0	0	0	0
0	0	0	0	0	0	1.74889	0.764388	1.75889	1.16259	1.36969	2.27015	0	0	0	0	0	0
0	0	0	0	0	0	3.78092	1.08955	0.803407	1.50476	0.721366	1.00851	0	0	0	0	0	0
0	0	0	0	0	0	3.83795	0.61131	1.45774	0.895454	0.965489	1.94799	0	0	0	0	0	0
0	0	0	0	0	0	0.724367	1.13958	1.11156	1.27465	3.20462	1.12057	0	0	0	0	0	0
0	0	0	0	0	0	3.09757	1.65484	3.5588	0.9855	2.40622	2.54029	0	0	0	0	0	0
0	0	0	0	0	0	0.775393	2.7574	1.3827	0.658334	0.757384	0.897455	0	0	0	0	0	0
0	0	0	0	0	0	0.57229	0.471239	0.804408	0.669339	1.39571	2.86545	0	0	0	0	0	0
0	0	0	0	0	0	1.90196	2.60332	0.567288	1.14958	1.1886	0.432219	0	0	0	0	0	0
0	0	0	0	0	0	0.432219	0.782397	2.3652	0.921467	1.48475	2.07705	0	0	0	0	0	0
0	0	0	0	0	0	1.35469	0.23712	2.45124	1.21061	1.85794	1.21662	0	0	0	0	0	0
0	0	0	0	0	0	1.00351	0.585297	0.616312	1.09355	0.590299	1.12957	0	0	0	0	0	0
0	0	0	0	0	0	1.81992	1.52677	0.853433	0.340172	0.751381	4.46827	0	0	0	0	0	0
0	0	0	0	0	0	1.14158	2.3602	0.889451	1.43073	0.595302	0.31616	0	0	0	0	0	0
0	0	0	0	0	0	1.12957	1.16159	1.86194	1.42672	1.23162	0.781396	0	0	0	0	0	0
0	0	0	0	0	0	0.76839	0.800406	1.67585	1.67285	1.59981	2.39421	0	0	0	0	0	0
0	0	0	0	0	0	1.73588	2.9545	0.914464	1.04453	0.911462	9.28371	0	0	0	0	0	0
0	0	0	0	0	0	0.934474	0.5923	1.7739	0.401203	2.5723	1.22462	0	0	0	0	0	0
0	0	0	0	0	0	0.697354	0.984499	1.06154	0.356181	0.908461	1.19461	0	0	0	0	0	0
0	0	0	0	0	0	0.673341	2.54629	1.01952	1.5788	0.362184	0.47324	0	0	0	0	0	0
0	0	0	0	0	0	2.81643	2.44924	1.93498	0.393199	0.754382	1.74889	0	0	0	0	0	0
0	0	0	0	0	0	1.82292	0.679344	1.22462	1.1866	1.33768	1.03252	0	0	0	0	0	0
0	0	0	0	0	0	0.423215	1.05153	2.33819	1.67185	0.384195	0.595302	0	0	0	0	0	0
0	0	0	0	0	0	2.12908	0.817414	0.708359	0.717364	3.24164	0.55228	0	0	0	0	0	0
0	0	0	0	0	0	1.95699	1.08055	0.813412	0.378192	1.06354	1.40971	0	0	0	0	0	0
0	0	0	0	0	0	4.96152	0.211107	1.59381	0.826419	2.06605	2.47425	0	0	0	0	0	0
0	0	0	0	0	0	3.95501	1.29466	1.22362	0.895454	1.61982	2.52528	0	0	0	0	0	0
0	0	0	0	0	0	0.396201	0.822417	0.853433	0.678344	2.39722	1.968	0	0	0	0	0	0
0	0	0	0	0	0	0.411208	0.293149	1.94699	0.827419	1.01051	0.998506	0	0	0	0	0	0
0	0	0	0	0	0	0.531269	0.540274	1.28465	1.39671	1.45274	1.46174	0	0	0	0	0	0
0	0	0	0	0	0	1.27565	1.54178	0.940477	1.1826	1.76089	0.969491	0	0	0	0	0	0
0	0	0	0	0	0	1.52277	0.41421	0.817414	2.15509	1.47675	0.554281	0	0	0	0	0	0
0	0	0	0	0	0	1.54578	2.59432	2.3742	0.922468	0.793402	0.270137	0	0	0	0	0	0
0	0	0	0	0	0	1.95399	1.64283	3.88597	1.10456	0.785398	3.40573	0	0	0	0	0	0
0	0	0	0	0	0	0.976495	1.06554	1.12257	0.51326	1.14458	0.405205	0	0	0	0	0	0
0	0	0	0	0	0	1.5738	1.32367	1.5748	0.878445	1.36169	0.528268	0	0	0	0	0	0
0	0	0	0	0	0	1.33468	0.721366	1.26264	1.13658	1.13758	1.94599	0	0	0	0	0	0
0	0	0	0	0	0	0.642326	2.20412	0.875444	1.09155	1.36769	0.579294	0	0	0	0	0	0
0	0	0	0	0	0	1.05153	1.17059	1.72587	0.965489	0.686348	0.409207	0	0	0	0	0	0
0	0	0	0	0	0	0.208106	3.52779	0.628319	1.3767	0.812412	0.317161	0	0	0	0	0	0
0	0	0	0	0	0	0.723367	4.38322	3.20563	0.889451	1.47675	1.70186	0	0	0	0	0	0
0	0	0	0	0	0	1.26964	4.17912	2.82743	1.33968	0.602305	3.00853	0	0	0	0	0	0
0	0	0	0	0	0	1.41772	2.47525	2.66335	1.84994	0.791401	1.67785	0	0	0	0	0	0
0	0	0	0	0	0	1.44873	1.28965	1.34268	0.96749	0.994504	0.265134	0	0	0	0	0	0
0	0	0	0	0	0	2.66735	2.3702	1.08755	0.823417	2.01102	0.595302	0	0	0	0	0	0
0	0	0	0	0	0	1.02852	1.90997	0.941477	2.9655	2.08706	2.71938	0	0	0	0	0	0
0	0	0	0	0	0	1.78891	2.46325	1.40071	1.5728	0.549278	0.487247	0	0	0	0	0	0
0	0	0	0	0	0	5.79794	1.92197	0.253128	0.715363	1.04453	1.61982	0	0	0	0	0	0
0	0	0	0	0	0	1.51677	1.3727	9.41077	0.943478	1.85594	0.345175	0	0	0	0	0	0
0	0	0	0	0	0	1.07354	1.27064	0.439223	1.32267	1.35669	0.644327	0	0	0	0	0	0
0	0	0	0	0	0	0.483245	0.402204	0.964489	0.806409	1.7779	0.479243	0	0	0	0	0	0
0	0	0	0	0	0	1.3757	1.24363	1.3737	1.45474	1.15158	1.91497	0	0	0	0	0	0
0	0	0	0	0	0	0.324164	4.19813	2.04604	0.877445	1.34068	1.80191	0	0	0	0	0	0
0	0	0	0	0	0	3.1486	2.3712	1.28665	1.33968	1.1816	1.15058	0	0	0	0	0	0
0	0	0	0	0	0	1.22262	3.69988	0.952483	2.11307	0.447227	1.62983	0	0	0	0	0	0
0	0	0	0	0	0	0.609309	2.63734	1.90897	0.461234	1.51577	1.24663	0	0	0	0	0	0
0	0	0	0	0	0	1.66685	2.59131	0.69035	0.698354	1.85894	1.12657	0	0	0	0	0	0
0	0	0	0	0	0	1.02852	4.01203	3.03354	1.49176	1.30066	2.60932	0	0	0	0	0	0
0	0	0	0	0	0	3.95501	0.472239	1.44273	1.40871	3.07356	2.70037	0	0	0	0	0	0
0	0	0	0	0	0	0.870441	0.701356	1.1826	1.35269	0.589299	1.11757	0	0	0	0	0	0
0	0	0	0	0	0	0.419213	0.903458	0.862437	1.03552	0.547277	1.34068	0	0	0	0	0	0
0	0	0	0	0	0	1.04953	1.55679	0.643326	0.424215	1.01151	3.69487	0	0	0	0	0	0
0	0	0	0	0	0	1.72988	7.00055	1.47575	1.5748	2.64034	1.5708	0	0	0	0	0	0
0	0	0	0	0	0	1.00651	0.584296	0.596302	0.602305	0.931472	0.404205	0	0	0	0	0	0
0	0	0	0	0	0	1.48775	1.20261	0.541274	0.399202	0.835424	1.53078	0	0	0	0	0	0
0	0	0	0	0	0	0.969491	0.86744	1.3777	1.61882	1.81792	0.721366	0	0	0	0	0	0
0	0	0	0	0	0	1.7759	4.41124	0.281143	1.11256	1.52577	1.12557	0	0	0	0	0	0
0	0	0	0	0	0	4.50128	0.605307	0.646328	0.773392	0.309157	0.588298	0	0	0	0	0	0
0	0	0	0	0	0	1.5828	2.23113	0.900456	0.519263	1.1916	0.511259	0	0	0	0	0	0
0	0	0	0	0	0	1.54078	0.567288	0.833423	1.65884	3.44575	1.92398	0	0	0	0	0	0
0	0	0	0	0	0	1.40771	1.92598	1.36769	1.50676	1.41372	1.07755	0	0	0	0	0	0
0	0	0	0	0	0	0.816414	1.04353	1.23763	1.49176	0.816414	2.05804	0	0	0	0	0	0
0	0	0	0	0	0	0.698354	1.20861	0.9865	0.464235	0.916465	1.88796	0	0	0	0	0	0
0	0	0	0	0	0	0.601305	1.52077	1.39971	0.951482	0.626318	3.71688	0	0	0	0	0	0
0	0	0	0	0	0	0.477242	0.499253	1.74088	1.54078	0.5913	5.39674	0	0	0	0	0	0
0	0	0	0	0	0	1.55879	1.86795	1.20061	0.955484	1.28865	2.90947	0	0	0	0	0	0
0	0	0	0	0	0	0.225114	3.97902	1.35369	0.47324	3.49577	0.978496	0	0	0	0	0	0
0	0	0	0	0	0	1.47875	0.988501	1.63683	0.936475	0.465236	0.311158	0	0	0	0	0	0
0	0	0	0	0	0	0.502255	1.65784	1.59581	0.708359	0.980497	1.62382	0	0	0	0	0	0
0	0	0	0	0	0	0.581295	0.721366	2.34719	0.936475	2.41923	3.19962	0	0	0	0	0	0
0	0	0	0	0	0	0.609309	1.1896	1.67185	0.779395	0.489248	1.04453	0	0	0	0	0	0
0	0	0	0	0	0	0.69135	0.674342	1.31467	1.00351	0.368187	2.18911	0	0	0	0	0	0
0	0	0	0	0	0	3.56081	0.574291	1.28665	0.845429	0.722366	1.3757	0	0	0	0	0	0
0	0	0	0	0	0	3.13459	2.91348	1.28065	0.817414	1.68786	3.02353	0	0	0	0	0	0
0	0	0	0	0	0	0.862437	0.440223	1.01852	1.81992	1.85094	0.871442	0	0	0	0	0	0
0	0	0	0	0	0	1.85994	1.54378	1.51677	1.04953	2.09806	0.309157	0	0	0	0	0	0
0	0	0	0	0	0	0.266135	1.92498	1.47875	0.941477	0.603306	1.39771	0	0	0	0	0	0
0	0	0	0	0	0	0.564286	1.93698	0.324164	0.735373	0.326165	2.04204	0	0	0	0	0	0
0	0	0	0	0	0	1.19661	0.793402	1.99101	0.400203	4.22614	1.68585	0	0	0	0	0	0
0	0	0	0	0	0	1.35569	1.35669	0.556282	1.46574	0.621315	0.889451	0	0	0	0	0	0
0	0	0	0	0	0	0.410208	0.881447	1.10656	0.708359	1.33768	1.5818	0	0	0	0	0	0
0	0	0	0	0	0	0.450228	2.12208	1.36469	0.698354	1.79991	1.23563	0	0	0	0	0	0
0	0	0	0	0	0	0.970492	1.07955	1.3837	1.12357	0.49225	3.13459	0	0	0	0	0	0
0	0	0	0	0	0	0.365185	0.940477	1.42172	1.15859	0.853433	0.45423	0	0	0	0	0	0
0	0	0	0	0	0	1.11256	3.33869	1.07054	2.69437	1.39571	3.01553	0	0	0	0	0	0
0	0	0	0	0	0	1.88195	1.24263	0.25613	0.471239	1.23863	1.93098	0	0	0	0	0	0
0	0	0	0	0	0	0.221112	2.97351	2.06805	0.384195	2.09206	0.998506	0	0	0	0	0	0
0	0	0	0	0	0	1.00151	0.992503	0.73037	0.398202	0.645327	4.32419	0	0	0	0	0	0
0	0	0	0	0	0	1.13658	0.811411	1.12257	1.13057	2.41422	1.61282	0	0	0	0	0	0
0	0	0	0	0	0	3.13659	6.52931	0.895454	1.34068	1.26164	0.413209	0	0	0	0	0	0
0	0	0	0	0	0	2.04003	1.79591	1.40471	0.903458	0.673341	0.793402	0	0	0	0	0	0
0	0	0	0	0	0	0.479243	3.23064	1.978	0.697354	1.20461	1.15559	0	0	0	0	0	0
0	0	0	0	0	0	1.27265	1.65784	1.12757	0.51226	0.562285	0.544276	0	0	0	0	0	0
0	0	0	0	0	0	1.12457	3.09357	1.02952	0.441224	1.48475	1.1856	0	0	0	0	0	0
0	0	0	0	0	0	1.61882	1.11457	1.00351	0.385195	1.86194	0.390198	0	0	0	0	0	0
0	0	0	0	0	0	0.202102	0.856434	1.16859	2.70237	1.7809	1.13658	0	0	0	0	0	0
0	0	0	0	0	0	0.915464	0.764388	1.04753	0.815413	1.04553	1.63583	0	0	0	0	0	0
0	0	0	0	0	0	1.82392	0.347176	0.711361	0.477242	0.981498	0.289147	0	0	0	0	0	0
0	0	0	0	0	0	0	0.339172	0.707359	1.54678	1.1756	3.31668	0	0	0	0	0	0
0	0	0	0	0	0	0	0	0	0.963488	1.06854	0.497252	0	0	0	0	0	0
0	0	0	0	0	0	0	0	0	1.08955	0.561285	0.955484	0	0	0	0	0	0
0	0	0	0	0	0	0	0	0	1.56279	0.795403	1.95499	0	0	0	0	0	0
0	0	0	0	0	0	0	0	0	0.421214	1.33968	1.41572	0	0	0	0	0	0
0	0	0	0	0	0	0	0	0	2.25214	0.500254	0.815413	0	0	0	0	0	0
0	0	0	0	0	0	0	0	0	0.899456	1.27665	1.23463	0	0	0	0	0	0
0	0	0	0	0	0	0	0	0	0.550279	2.99152	0.94648	0	0	0	0	0	0
0	0	0	0	0	0	0	0	0	1.06654	0.538273	1.11457	0	0	0	0	0	0
0	0	0	0	0	0	0	0	0	1.04253	1.59281	0.900456	0	0	0	0	0	0
0	0	0	0	0	0	0	0	0	4.43425	2.02102	2.84644	0	0	0	0	0	0
0	0	0	0	0	0	0	0	0	0.343174	1.02952	1.09556	0	0	0	0	0	0
0	0	0	0	0	0	0	0	0	2.18411	2.85345	0.832422	0	0	0	0	0	0
0	0	0	0	0	0	0	0	0	0.619314	0.858435	1.12557	0	0	0	0	0	0
0	0	0	0	0	0	0	0	0	0.879446	1.79591	2.64434	0	0	0	0	0	0
0	0	0	0	0	0	0	0	0	1.44373	1.36769	0.990502	0	0	0	0	0	0
0	0	0	0	0	0	0	0	0	0.397201	0.733372	0.310157	0	0	0	0	0	0
0	0	0	0	0	0	0	0	0	1.14858	2.51728	0.820416	0	0	0	0	0	0
0	0	0	0	0	0	0	0	0	0.841427	1.04653	1.982	0	0	0	0	0	0
0	0	0	0	0	0	0	0	0	1.05654	2.05404	0.363184	0	0	0	0	0	0
0	0	0	0	0	0	0	0	0	1.973	2.52428	4.75241	0	0	0	0	0	0
0	0	0	0	0	0	0	0	0	1.036	1.183	2.185	0	0	0	0	0	0
0	0	0	0	0	0	0	0	0	1.098	0.433	0.286	0	0	0	0	0	0

## Sheet: Calculated_diameter_of_particle
Calculated diameter of particles [mm], 3 repetitions
CS			CS sterilized			CS β-TCP			CS β-TCP sterilized			CS β-TCP/HB			CS β-TCP/HB sterilized
1.40835	1.27394	0.43713	0.618195	0.562071	0.650331	1.09078	1.38187	1.49989	1.4401	1.34306	1.37215	1.85321	1.47073	1.02392	0.830931	1.55166	1.616
1.6352	1.08317	0.926606	0.752914	0.589721	1.09253	1.29034	1.21246	1.58215	1.62112	1.05396	0.87717	1.78315	1.37447	2.22779	2.00604	1.89703	2.28482
1.22344	0.893715	0.972226	0.356915	0.974189	0.408508	1.39151	0.744406	1.58335	0.954373	1.66722	1.19393	2.15631	1.23845	1.95164	1.74961	1.41331	1.14269
1.3036	1.19126	0.688393	1.15268	1.3143	0.757132	1.06358	1.25124	1.49138	1.22084	0.806818	1.16695	1.85493	2.03348	1.05878	1.56148	1.41061	1.10816
0.703042	1.06598	1.14769	0.542464	1.12527	0.953705	1.87847	1.38785	1.12697	1.29919	1.1488	1.12867	1.7785	1.69826	0.985241	1.69676	2.13852	1.3633
0.537747	1.07193	1.69337	0.470804	0.712938	0.422308	1.21036	0.660052	1.08258	1.2849	0.972881	0.986534	2.08666	0.976149	2.86801	2.00731	2.08727	0.987824
1.05878	0.525769	1.55371	0.752067	0.56546	0.534182	0.992969	0.953037	1.28885	0.832462	0.797288	1.04851	1.53016	1.1724	1.04546	1.63052	2.14357	1.38785
1.04119	1.33498	2.6332	0.451466	0.644427	1.06478	0.710252	1.86486	0.938219	1.01893	1.07253	1.70125	1.55944	1.11103	1.19713	0.736665	1.87542	1.11275
1.3619	0.920399	0.869146	0.450053	0.411615	0.800478	0.755447	1.4841	1.18859	0.810756	1.93855	1.3278	1.14547	1.32251	1.16532	1.51637	1.29821	1.32972
1.29575	1.58134	0.399043	0.700318	0.377724	0.503491	0.671532	1.21351	1.33688	1.45681	1.1371	1.12527	1.50074	0.967629	1.0369	0.909259	1.11332	2.17426
1.05093	0.739254	0.506015	0.671532	0.417759	0.601484	1.33926	1.00951	1.32732	1.65148	1.00381	1.38141	1.54177	1.24665	1.66607	1.19766	1.33498	1.36377
1.53847	0.78359	0.784402	0.568829	0.693923	0.834755	1.66607	0.917626	1.27294	2.20509	1.1399	0.725338	1.8652	1.0418	2.75635	1.30213	1.61008	1.45987
0.523341	0.534182	0.574401	0.69484	0.752067	0.934818	1.65187	1.23588	0.923852	1.74341	1.30408	1.69751	1.29329	1.18052	1.13148	1.91108	1.08845	1.01014
1.08434	1.09078	1.30604	0.719164	0.44292	0.630438	2.00382	0.586472	1.2987	1.23691	1.47765	2.20798	1.35534	1.40608	1.08258	1.50286	1.12527	1.21927
0.704851	1.3478	0.961024	0.571064	0.752067	0.995531	1.37632	1.21979	1.19607	2.24375	0.74355	1.97823	1.39608	1.469	1.61561	1.92503	1.26491	1.323
1.22448	0.429783	0.762998	0.369196	0.680015	1.17944	0.76799	1.74597	1.05335	1.23536	1.33116	1.62622	2.43017	0.801273	1.48581	1.71579	1.44584	1.04972
1.19713	1.27444	0.549464	0.53893	0.647386	0.669632	1.68092	1.11218	1.39608	1.42453	1.20561	1.32155	2.32516	0.942283	1.23536	1.7232	1.7688	1.27544
1.2333	1.27744	0.577718	0.558661	0.602542	0.498405	1.64569	1.70537	2.05405	1.14769	1.73021	1.28341	0.998087	1.59338	1.15984	2.29982	1.03505	1.43212
1.42677	1.43877	1.06777	0.529391	0.531792	0.544808	1.13317	1.09951	0.611982	1.53307	1.24409	1.3883	1.00191	0.96697	1.00888	1.37122	2.72123	1.01643
1.88524	1.09078	0.63847	1.11275	0.387709	0.85734	0.925918	1.68281	1.87236	0.943634	1.7724	0.724459	1.94543	1.16258	1.04546	1.56148	1.3938	1.0814
0.581016	1.03136	1.01392	0.661016	1.33879	0.762163	1.26943	0.602542	1.75107	1.13542	2.248	0.643438	1.47117	0.975496	1.3661	1.66263	2.12896	1.43078
1.07193	1.72579	0.547141	0.693004	0.395838	0.537747	1.15046	1.05878	1.627	1.27394	0.855108	1.34922	2.17015	1.2639	1.23896	1.64994	1.73609	1.29919
1.37076	0.861786	0.381081	0.365729	1.14769	1.10009	1.82341	1.26642	1.11618	1.30066	0.784402	1.22344	2.71795	1.51552	1.27344	1.56433	1.526	1.34922
0.658119	1.39836	0.811541	0.727092	0.796489	0.425314	2.14862	1.1724	1.23071	1.57448	1.1934	1.41736	1.47678	1.01517	1.05396	1.53141	1.5172	1.22448
1.39973	1.43345	1.42498	0.502224	0.447214	0.613022	1.48838	1.68961	1.4555	0.825547	1.68092	0.97157	1.38922	1.14658	1.07727	1.54384	1.60016	1.16859
0.523341	0.855108	0.995531	0.520901	0.432737	0.564333	1.52349	1.41106	0.878621	0.95504	1.55248	1.4476	2.08483	0.982004	1.01643	0.817796	1.66798	2.23379
0.720934	1.17944	1.06717	0.760489	0.699408	0.604653	0.893715	1.40291	2.2255	0.759651	1.75289	0.942959	1.5426	2.10217	1.83525	0.765498	1.39517	1.48753
1.80586	0.745261	0.537747	0.637471	0.586472	0.890144	0.87426	1.47851	1.70649	1.86213	2.08818	1.2224	1.63754	1.29821	1.5627	0.939576	1.58536	1.06358
0.684682	0.622303	0.589721	0.727967	0.911358	0.56546	1.66378	1.21823	0.702135	0.685612	0.755447	0.953705	1.31575	1.48539	1.00445	1.3605	1.43256	1.57973
1.40563	0.531792	0.858825	0.524556	0.485457	1.03136	0.987179	0.836279	1.52641	0.907857	1.41196	1.25226	1.68508	1.03997	1.11103	0.821681	1.2928	1.51888
2.0108	1.0183	2.14417	0.38441	0.64935	0.469449	1.04729	1.37447	1.80692	1.1213	1.17023	0.864737	0.947003	0.93618	1.13934	1.21299	2.49305	1.32155
0.840079	0.528186	1.06777	0.490677	0.482826	0.947676	1.616	1.39334	1.06896	1.49138	0.755447	1.19019	1.36657	1.29575	1.44804	1.91474	1.08493	0.92798
2.47998	0.786834	0.495843	0.64935	0.774597	0.543637	1.49009	0.952369	1.85218	1.05033	0.887995	0.942959	1.95067	1.23536	1.7785	2.13016	2.1839	1.8587
1.19713	0.736665	1.17023	1.17511	0.473502	0.677199	1.31139	2.72263	1.70387	1.39426	0.837041	1.0749	1.55862	1.10874	1.48924	1.37354	1.40064	1.1488
1.18805	2.02752	0.685612	0.531792	0.67248	0.831697	1.31914	0.861047	1.55084	0.830931	0.90575	1.70873	0.981355	0.989756	1.10413	1.82725	1.41151	1.03628
0.688393	1.60255	0.478852	0.606756	0.451466	0.786834	1.20244	1.0861	1.11846	1.07963	1.13598	1.15212	1.98112	0.82323	1.56107	2.32516	1.00698	1.2634
1.62308	1.54177	1.10644	1.04729	0.868412	0.734934	1.71096	1.11789	0.899398	0.72005	1.05637	1.12641	1.96466	0.95103	1.30604	0.93618	1.69826	1.34117
0.853617	1.00508	0.82323	0.665817	0.537747	0.508526	1.72172	1.31866	1.34733	1.52891	0.892288	0.7713	1.75833	1.28341	1.64181	1.07845	1.65418	1.68621
1.39105	0.641455	1.13429	0.769647	0.615097	1.06418	0.95504	0.575509	1.66913	1.40835	0.866944	2.23151	1.73352	0.850627	1.18805	1.48152	1.97758	0.998725
2.49892	0.551778	1.27494	1.32107	0.6274	0.478852	0.794888	1.34022	1.75978	1.38417	0.864	1.53432	1.1918	1.55125	1.5765	1.52014	2.25083	1.50074
1.28836	0.469449	0.911358	0.650331	0.803654	0.637471	1.73352	0.824003	1.71394	1.9313	1.0814	1.67256	1.03259	1.29379	1.32684	0.864737	1.33831	1.19073
0.913452	1.06956	1.07075	0.917626	1.08199	0.628414	1.20403	0.947003	1.36097	1.6387	0.826319	1.4476	0.87061	1.22604	1.13542	1.8115	1.87168	0.994891
1.46943	0.5908	1.70686	0.572179	0.732329	0.689318	2.03567	1.77455	1.28885	1.41376	0.89869	1.61915	0.829396	1.37447	1.0418	1.68016	2.92496	1.53058
1.01893	1.52975	1.57326	0.444356	0.46399	0.526979	1.4798	0.58864	1.96887	0.642448	0.994251	1.02018	1.5172	1.70125	1.22656	1.69036	1.79135	1.62308
0.621279	0.963671	0.592952	0.448636	0.403804	0.739254	2.13195	0.509777	0.974843	1.07312	1.60215	1.05517	1.07727	0.815456	1.4677	1.1438	2.22207	0.923852
1.41331	0.916932	1.18751	0.63847	0.392607	0.640462	1.51047	1.01392	1.63909	1.28935	1.10298	0.872072	1.15102	2.36562	1	1.3143	1.23019	1.52725
0.691164	0.469449	0.822456	0.440035	1.14324	0.379406	3.25498	1.73756	0.95504	1.03074	1.03505	1.15709	1.16695	1.23845	0.949019	1.65764	1.01454	1.73462
0.551778	0.7713	0.895139	0.906452	0.507272	0.706656	1.43567	1.56474	0.575509	1.32348	0.977453	0.953037	1.64801	1.13654	1.14213	0.897271	1.64259	1.02578
1.20825	0.764666	1.15764	0.748672	0.556376	0.864737	1.16094	1.2639	1.60691	1.88558	1.06598	1.14157	1.07193	1.06777	1.34496	1.13878	1.08727	2.03692
1.45155	1.17782	1.6223	0.64935	0.469449	0.376034	1.03874	0.750371	0.69484	1.49009	1.24051	1.30017	2.20711	1.98176	0.95103	1.98176	1.73205	1.10471
1.31139	1.19713	1.39197	0.547141	0.405378	0.420797	1.34543	1.30066	1.09253	1.52891	1.58496	1.21246	1.87847	1.8744	1.91939	1.52391	1.26491	1.87134
1.73792	1.12301	0.626384	1.15212	0.89585	0.661016	1.79454	1.20772	0.854363	1.47765	1.84011	1.76952	1.74012	0.999363	1.13934	1.6219	2.33773	1.51089
1.86589	1.10816	0.855108	0.454279	0.666773	0.387709	2.16574	1.51594	1.74961	1.24358	1.71431	1.28539	2.24857	1.58857	1.26441	1.40472	1.51972	1.36936
1.23226	0.633462	0.827089	0.461236	0.452875	0.363984	1.53557	1.46553	1.26541	1.31962	1.53349	1.06358	1.59538	1.21194	1.18805	1.79028	1.45111	1.42185
1.60889	0.828628	1.24767	0.663901	0.435671	1.46987	0.733198	1.40608	1.15654	1.44936	0.93618	0.95036	0.942283	0.818574	1.01705	2.4107	1.55699	1.56189
0.573291	1.1762	0.871341	0.897981	0.741835	0.428298	1.52265	1.02578	1.54425	0.846123	1.00825	1.57448	1.40018	1.3075	1.402	1.5684	1.03197	1.33593
1.24409	0.966312	1.33259	1.11504	0.861786	1.16313	1.43167	0.633462	0.681886	1.25226	1.17186	0.703042	1.86349	1.69074	2.02658	0.991685	2.14862	1.12017
0.899398	0.863263	0.400636	0.38441	0.671532	0.983948	1.48581	1.40245	1.22604	1.68848	1.02578	1.07253	1.38463	0.933455	1.70275	1.6164	1.61087	1.56799
1.24665	0.650331	0.959033	0.448636	0.690241	0.847627	1.55944	1.35862	1.29575	1.17674	0.710252	1.68167	1.1488	2.46116	2.16633	1.92138	2.47998	1.10529
0.837041	0.866944	1.58134	0.494556	0.796489	0.536561	1.46161	1.29526	1.47203	1.25835	1.26743	1.18052	1.2177	1.4716	1.61048	1.32924	2.08788	1.56189
1.52349	0.641455	0.667727	0.365729	0.825547	1.0158	1.73315	1.6352	1.16641	1.25835	0.888712	2.15276	1.62033	1.1139	0.972881	1.50117	1.96368	1.07549
0.482826	1.1816	1.48367	0.913452	0.481505	0.852124	1.49947	1.29132	1.59458	0.95504	1.3511	1.21823	1.37122	1.58697	1.08493	2.60597	1.48281	1.88626
0.754604	1.12697	0.702135	0.392607	0.440035	0.798087	1.13654	1.01266	1.15654	1.11504	1.29674	1.34969	1.46509	1.36517	1.69826	1.41691	1.72172	1.58416
0.923852	1.1024	0.690241	0.438585	0.399043	0.491974	1.35063	1.40336	1.42722	0.740115	0.782776	1.46466	1.4729	1.79809	1.17023	1.73756	2.08849	1.22084
0.698497	0.511025	0.554082	0.397444	0.390981	0.805238	1.41286	1.95328	1.55862	1.27943	2.33391	1.88389	1.22708	1.29625	1.98016	1.05033	1.89333	1.45155
0.440035	2.20509	0.445787	1.03935	0.7713	0.542464	1.52641	1.74305	1.35816	1.30213	1.35675	0.820905	1.7091	1.65649	0.961686	1.83456	1.64839	1.10124
1.83629	0.92798	1.27544	0.7713	0.381081	0.827089	1.56759	1.56189	2.05776	1.3201	1.00445	1.86213	1.0114	0.942283	1.26893	1.59298	1.33641	1.81009
0.56546	1.38094	1.02267	0.461236	1.15102	0.550622	1.55535	0.762998	1.24256	1.50032	1.41916	1.8122	1.44098	0.862525	1.12867	2.18098	1.32828	1.95132
1.01266	0.772126	0.893715	0.868412	0.382749	0.422308	1.77527	1.12754	2.00985	0.875716	0.665817	1.0861	1.03259	2.00985	1.03136	1.33641	1.50371	1.30408
0.754604	1.09253	1.1139	0.671532	0.681886	0.567709	1.03259	2.00223	2.37449	0.84235	1.39882	1.13036	1.6164	1.28737	1.75579	1.04911	1.79063	1.89636
1.91108	0.656181	0.6274	0.963671	0.773774	0.667727	1.24409	2.94385	1.17294	1.31624	1.4401	1.4555	1.11846	1.01203	1.58416	1.33068	1.32396	2.03567
0.923163	0.90152	0.944309	0.473502	0.856597	0.746115	1.36517	0.975496	0.896561	1.35016	1.27394	2.57202	1.8356	1.36003	1.18805	1.89904	1.31479	1.07904
1.30506	0.88296	0.566585	0.762163	0.914149	0.532988	2.56508	1.41826	0.677199	0.730587	0.942283	1.73792	1.8539	1.41241	0.99681	1.36377	2.06765	1.3254
0.729715	1.2849	1.29132	0.470804	0.740975	0.713831	1.83352	0.695756	0.677199	1.09253	1.44231	1.60135	1.21299	1.10989	1.71171	1.28984	1.41421	1.05456
1.38555	0.992327	0.574401	0.611982	0.55523	0.716502	2.42781	2.12836	1.43656	1.69375	1.33259	0.95036	2.3702	1.1966	1.51804	1.22084	1.75797	1.44716
0.804446	1.47203	1.02578	0.739254	0.957704	0.531792	1.12414	1.11161	1.29034	1.41781	0.995531	1.29968	1.45375	2.35564	1.76014	2.91602	1.51804	1.437
1.07312	0.695756	1.95197	0.93686	0.422308	0.939576	0.981355	0.810756	1.00635	1.45768	1.06717	1.34874	1.39197	1.08022	1.32588	1.43833	1.91108	1.71431
0.833227	1.40789	0.651309	0.690241	0.552931	0.379406	0.992327	0.581016	1.45024	1.30457	0.683751	1.48624	1.62347	1.91906	1.69563	2.04192	1.16094	1.3791
0.634467	0.76633	0.820905	1.06478	0.522122	0.600424	1.01014	1.3906	0.966312	1.16313	1.16914	1.47808	0.970915	1.41736	1.45024	1.28638	3.23043	1.15709
0.685612	0.489378	1.27993	0.669632	0.935499	0.544808	1.60889	1.82411	1.79703	1.25835	1.3544	1.15874	2.51214	1.66186	1.50583	1.74779	1.35346	1.18322
0.687467	0.684682	1.10701	0.420797	0.362229	0.376034	0.855853	0.828628	0.701227	1.11504	0.974189	1.21036	1.12244	1.09603	1.4798	1.7885	1.75797	1.61127
0.564333	0.66486	1.1438	0.617164	0.365729	0.897271	1.62622	1.99298	1.30896	1.20561	1.35016	1.74414	1.87881	0.92523	1.37447	1.4476	1.11675	1.36983
1.28787	0.671532	1.12867	0.574401	0.966312	0.445787	0.737529	0.819352	1.82237	1.01329	1.18751	1.45199	1.04241	0.992969	1.37169	2.32735	1.22604	1.34306
0.671532	0.734066	0.678139	0.693004	0.387709	0.662941	1.1371	1.14269	1.60016	1.01643	0.966312	1.32636	1.58697	1.12301	1.2634	1.44054	1.6352	0.95504
0.980706	1.0208	1.41826	1.22032	0.893715	0.514751	1.19447	1.36097	0.965652	1.13317	1.0295	1.53391	1.91773	1.4603	1.45418	1.03997	1.39197	1.33116
2.42912	0.74355	0.752067	0.485457	0.704851	0.855108	0.734066	0.723579	1.4454	1.30457	1.19447	1.43877	1.30017	1.49607	1.98144	1.23433	1.75071	1.47678
0.733198	0.734934	0.425314	0.648369	0.406946	0.691164	1.19873	0.676258	0.896561	1.40654	0.880069	1.51888	1.04424	1.45418	1.23896	1.53929	1.11218	1.74633
1.73389	0.455679	0.852124	0.896561	0.489378	1.19926	1.23588	1.11903	1.34591	1.29625	1.74597	0.926606	0.863263	1.92965	1.85973	1.34543	2.07349	1.35675
0.61406	0.976149	0.927293	0.687467	0.773774	0.804446	1.69713	1.31721	2.26381	1.42275	1.37864	1.41871	1.88828	1.9438	1.00064	1.76122	1.24461	1.06896
1.42632	0.903637	1.03505	0.422308	0.425314	0.843106	0.790066	1.8108	1.3791	1.33545	1.58617	1.00381	1.195	0.989756	1.0418	1.05093	1.80198	1.0114
0.986534	0.669632	0.789259	0.461236	0.402223	0.774597	1.43345	1.20825	2.45209	1.44143	1.18859	1.00825	1.1816	1.29821	1.49607	1.402	1.98112	1.17728
0.770474	1.94936	0.752067	0.376034	0.515986	0.519677	0.684682	1.3143	1.81396	1.72689	1.69826	1.33879	1.29821	1.34117	1.86998	2.34724	2.57993	1.57164
0.93618	1.05214	0.790066	0.615097	0.448636	1.13373	1.36657	1.26239	0.849128	1.51005	1.08081	3.39539	1.40245	1.1213	1.96011	2.20596	1.12923	1.26843
1.04119	2.03661	1.00127	0.506015	0.402223	0.522122	0.817016	1.46335	1.39243	1.29821	1.2849	1.25073	1.40155	1.65302	1.43966	0.868412	1.98498	1.63987
0.654237	1.59697	1.07431	0.529391	1.06836	0.447214	1.34543	1.08552	1.38279	1.61364	1.47333	1.94969	1.08962	2.18856	1.59418	1.08962	1.90039	1.87915
1.4555	0.671532	0.737529	0.757132	0.434206	0.414698	1.10529	1.3544	1.84702	1.67522	1.47851	0.855853	1.46248	1.68205	1.28341	1.22032	1.43921	1.84184
0.872072	0.930721	1.59498	0.528186	0.406946	0.576614	1.17998	0.998725	1.05396	1.50244	1.25277	0.90152	0.837801	2.29011	1.94707	1.07193	1.10701	1.15268
1.78458	0.648369	0.700318	0.589721	0.740975	0.945657	1.29968	1.22864	1.18912	0.817796	1.33355	0.68654	2.4017	1.10586	1.35157	0.96697	1.90206	1.09137
0.438585	1.08022	0.93754	0.411615	0.910659	0.586472	0.872802	0.537747	0.768819	1.18106	1.41106	1.55658	1.2492	1.70761	0.979406	1.8276	2.42729	0.979406
0.755447	0.9517	1.01329	0.817016	0.843106	1.27544	1.3109	1.04485	1.5071	1.23794	1.4476	2.0035	1.62073	1.94117	1.17403	1.55412	1.31042	1.69601
2.24857	0.562071	0.742693	0.494556	0.504754	0.606756	1.48924	1.36143	1.36284	1.01893	1.27993	0.88584	1.41286	1.22136	1.65918	1.21351	1.90273	1.09835
0.681886	0.685612	1.15654	0.406946	0.978755	0.518449	0.734934	1.03751	1.55248	1.35346	1.24409	1.17511	0.942959	1.5688	1.67065	1.75724	1.83282	1.73242
0.95504	1.30652	0.949019	0.387709	0.454279	0.852871	1.55699	1.78885	1.40654	1.05758	1.32828	1.38785	1.24818	1.02018	1.30311	1.13878	1.74378	1.32348
1.01392	0.779515	0.520901	0.44292	0.94969	0.852871	0.813109	0.779515	1.56596	1.25073	1.04302	0.659086	1.37169	1.14769	2.18973	1.60533	1.13486	1.90206
0.68654	1.74159	1.2177	0.506015	0.710252	0.809183	1.88997	1.03444	1.45462	0.882238	0.636471	0.892288	1.5684	1.45243	1.12357	1.9369	1.05698	1.24716
0.611982	1.81922	0.568829	0.658119	0.67248	0.5598	1.59657	1.43567	1.0749	0.958369	1.04851	0.685612	0.892288	1.3478	2.12417	1.56962	1.63442	2.12956
1.05275	1.89737	0.795689	0.645415	0.713831	0.669632	1.24307	0.945657	1.16368	1.27893	1.41646	1.73976	1.62622	1.41646	1.72616	2.85844	1.34022	1.44452
0.982652	0.684682	1.63987	0.381081	1.11732	0.541289	0.947003	1.27044	1.06478	1.1762	1.56515	0.72005	1.56718	1.82167	1.89938	1.03382	1.65187	1.20825
1.10644	0.789259	0.613022	0.981355	1.05033	0.444356	0.747821	1.6164	1.82481	0.633462	1.25124	1.02888	0.938898	0.819352	1.02578	1.37308	1.91906	1.59617
1.07134	0.945657	0.609897	0.609897	0.974189	0.84235	1.14269	1.09719	2.3059	1.05396	1.11103	0.757972	1.10586	1.09835	1.77276	1.43523	1.07193	2.11726
2.54113	0.880793	0.447214	0.827859	0.873532	0.370917	0.663901	1.47722	1.0937	1.50667	0.78359	1.45987	1.20138	2.28286	1.27694	1.10067	1.5684	1.55985
0.585385	0.532988	1.50159	0.369196	0.855108	0.514751	1.5533	0.709355	1.27893	1.62426	1.1488	0.699408	1.99745	1.23071	2.0441	1.46943	1.52056	1.23123
1.14491	1.15157	0.808395	0.804446	0.544808	0.413159	1.437	1.66684	1.70387	1.26743	0.833991	0.622303	0.831697	1.3605	1.55412	1.1966	1.35346	1.34449
0.667727	1.63909	0.734066	0.500955	0.485457	0.569948	0.793284	1.38371	1.85424	1.58335	1.45024	1.95425	0.994251	1.41061	1.04851	1.53598	1.68432	1.26692
1.76339	0.575509	0.685612	0.596166	0.493267	0.562071	1.24461	0.709355	1.23691	1.06478	1.12244	1.0158	1.41151	2.20364	1.48624	1.28836	1.11332	1.402
1.52223	0.586472	0.91832	0.805238	0.914149	0.703947	0.938898	1.63948	1.72837	0.697585	1.73021	1.20403	1.21299	1.70984	1.15764	1.47333	1.76014	1.25581
0.724459	0.569948	0.419281	0.674372	0.440035	0.544808	1.75615	0.824003	1.06717	1.44892	0.736665	0.986534	0.807607	1.35628	1.5627	1.62308	1.70125	1.54714
0.887995	1.28984	0.90152	0.448636	1.13148	0.712044	0.780331	0.878621	0.616131	1.17566	1.15599	1.71319	1.14101	1.50202	1.60016	1.61245	1.08493	1.26037
0.920399	1.3143	0.458466	0.360467	0.707557	0.796489	1.0749	2.12956	0.957704	1.62033	1.25581	1.66263	1.46509	1.68583	2.73174	1.1139	2.78485	2.31142
0.908558	0.663901	0.563203	0.872072	0.985241	0.6274	0.67248	1.45418	1.95491	1.45899	1.48496	1.23742	1.4214	1.96563	1.00064	1.1488	1.87746	1.78243
0.397444	0.466727	0.925918	0.572179	0.806818	0.851376	1.20561	1.08962	1.05878	1.54012	0.807607	1.58174	1.40789	2.33391	1.81782	1.51846	1.53058	1.41691
0.701227	1.1789	0.592952	0.866944	0.662941	0.930721	1.38968	0.794086	1.60889	1.9949	1.10529	1.71876	1.40608	2.02059	1.43656	1.04363	1.50202	1.7706
1.13878	1.96887	1.54425	0.781962	0.984595	1.26189	1.27244	0.84537	1.30164	1.04058	1.17674	1.77132	2.40911	1.14324	1.17782	0.815456	2.01301	1.15046
0.721817	0.417759	0.896561	0.392607	0.770474	0.514751	1.44848	0.585385	1.21036	1.02826	0.829396	1.28885	1.19233	2.21518	1.42319	0.970258	1.54755	1.18751
1.27344	1.0479	0.707557	1.14547	0.916237	0.563203	0.982652	1.16914	0.660052	1.16258	1.38876	2.42729	1.36377	1.41376	1.19233	1.71171	2.09488	0.996171
1.5054	0.514751	1.62347	0.626384	0.650331	0.671532	0.803654	2.11666	1.44098	1.20138	0.888712	1.24563	2.0891	2.22121	1.55903	2.08024	2.09032	1.4716
0.637471	0.844616	0.995531	0.601484	0.530593	1.07134	0.911358	0.860307	1.05938	1.17728	1.99202	0.708457	1.73536	1.38325	1.52891	2.06024	2.8185	1.23794
0.947676	0.825547	0.530593	0.425314	0.370917	0.432737	1.30457	0.867679	1.7885	0.96301	1.11332	0.812325	1.43877	0.957039	0.94969	1.00698	1.06598	2.16663
0.581016	0.700318	0.596166	0.473502	0.991043	0.837041	1.12867	1.63793	1.47635	1.06239	1.01454	0.900814	1.59657	0.944983	1.5533	1.38968	1.08375	1.04668
0.846123	0.591877	2.69749	0.447214	0.450053	0.534182	1.50159	3.24263	1.16914	1.48581	1.13036	1.33498	1.52975	2.50401	1.5627	1.85424	1.96854	2.49407
0.498405	1.82132	0.943634	0.51227	0.500955	0.397444	1.87032	1.06059	1.07786	1.41241	1.07609	0.891574	1.25531	1.93559	2.16633	1.40744	2.07687	0.985241
0.579919	1.61048	2.18653	0.596166	0.773774	0.750371	1.40925	1.0814	1.29821	1.41151	0.810756	1.00445	1.16805	2.10459	1.34496	1.83386	1.80974	1.83491
1.09312	0.781147	0.458466	0.38441	0.777879	0.495843	1.59577	0.728842	1.38141	1.31672	1.30555	1.07134	1.99106	1.51594	1.41151	1.25124	1.93953	0.9833
0.560936	1.46596	1.37215	0.600424	1.01893	0.46399	1.41421	1.64297	1.32684	1.03136	1.11732	1.19287	1.77742	1.14825	1.28688	1.88051	1.40382	1.51216
0.790066	0.667727	0.599363	0.369196	0.486768	0.584296	1.55617	0.74355	1.83629	0.736665	1.54343	1.58777	1.49479	1.14714	1.31769	1.63013	1.74451	0.92523
1.0208	1.06836	1.08493	0.661016	0.389349	0.616131	1.67864	1.1139	2.04877	1.22916	1.25328	1.3661	0.933455	1.10816	1.59817	2.25479	1.69901	1.57002
1.20825	0.717391	0.605705	0.759651	0.515986	0.67248	0.700318	1.26491	0.779515	0.987179	1.05517	1.24716	1.33355	2.13971	1.69488	0.76716	1.53224	1.70238
1.12301	0.887277	0.813892	0.666773	0.676258	0.472155	1.11561	1.27893	1.56759	0.809183	0.981355	1.74268	2.2669	1.36797	1.63715	1.23175	1.56921	1.10816
0.752914	0.802067	0.721817	0.605705	0.795689	0.469449	1.30262	0.940253	1.37215	1.19019	0.654237	1.13373	1.20667	1.05577	1.29919	1.62896	0.983948	1.27244
1.06717	0.429783	0.908558	0.48018	0.394226	0.677199	1.40427	0.746115	1.35016	1.7995	0.95504	1.10298	1.13486	2.34752	0.985241	1.40563	1.00951	1.05335
0.87426	0.885121	0.64935	0.397444	0.87061	0.450053	1.48967	1.46683	1.31672	1.15102	1.62151	0.813892	1.13148	1.5578	2.10731	1.34306	1.22708	1.48624
0.846123	2.58413	1.27594	0.381081	0.637471	0.556376	1.23484	0.569948	1.38739	1.81466	1.41286	1.48796	1.86007	2.43776	1.25124	1.44628	1.70462	1.79063
2.30618	1.02578	0.481505	0.806818	0.632456	1.09137	1.86964	1.21875	1.09253	1.30896	1.54466	0.927293	1.79915	1.76844	1.57164	0.962349	1.68205	1.24153
0.815456	1.07727	0.498405	0.75122	0.89869	0.500955	1.01893	1.07134	1.7467	1.81115	1.46553	1.37122	2.5745	1.31769	1.36377	1.98498	2.04566	1.02888
0.552931	1.61403	0.886559	0.67248	0.562071	0.566585	0.734066	1.3689	0.923852	1.21141	1.67027	1.25632	1.99649	2.23863	1.03382	1.64646	1.2639	1.35956
0.671532	0.661016	0.710252	0.413159	0.683751	1.2634	1.28589	1.45199	1.49947	1.17131	1.41916	2.19988	1.65649	1.83699	1.12697	1.21456	1.55166	1.08727
1.66722	0.775419	0.604653	0.610941	0.87426	0.858825	1.39517	1.21456	2.00509	1.42766	1.27244	2.00286	1.63208	1.14157	1.45111	2.13046	2.62254	0.99681
1.0814	1.42944	1.22604	1.27794	1.11732	1.11504	1.18052	1.21666	0.684682	1.82656	1.07253	0.880793	0.988469	0.942959	1.58777	1.702	2.10398	1.02205
0.849878	0.770474	1.09545	0.48018	0.569948	0.840837	1.25328	1.30262	1.627	0.862525	0.856597	1.29575	0.947003	2.38867	1.8539	1.36936	1.98786	1.3478
2.69252	0.408508	0.997449	0.431262	0.422308	1.2224	0.737529	0.88296	0.989756	1.1024	0.782776	0.972226	1.18859	1.90273	1.91541	1.16039	2.21489	1.22812
1.80021	1.22344	0.746115	0.709355	0.838561	1.12641	1.7605	1.09137	1.27444	1.37215	1.29428	0.84537	0.906452	1.54919	2.18711	1.14714	1	1.00698
0.855853	0.611982	0.6274	0.513512	0.451466	0.661016	1.45943	1.526	1.53971	0.980706	1.73205	1.01893	1.16641	1.3345	1.80904	1.27044	1.58897	1.4401
1.16641	1.03935	0.913452	0.623326	0.923163	0.591877	1.38325	1.34591	1.89367	1.26037	1.51047	1.00951	1.15599	1.77276	2.14803	1.41286	1.65187	1.17728
1.53183	1.40245	0.594025	0.432737	0.423813	0.376034	1.78707	1.40018	0.787643	1.17566	1.07075	1.86827	0.891574	1.42811	1.04607	1.86623	2.03097	1.53929
0.905046	1.24512	0.726215	0.486768	0.786834	0.547141	1.17998	1.10529	1.78779	1.40155	1.2492	2.13464	1.89535	1.90173	1.00508	1.27244	1.17023	1.11218
1.09078	0.797288	0.44292	0.87426	0.820905	0.847627	0.997449	1.16695	1.9346	0.96301	0.995531	1.75978	1.31285	1.68319	1.73352	1.18644	2.52655	1.00761
1.19819	1.20561	1.05214	0.413159	1.0902	1.15874	0.679078	0.95103	0.696671	1.36097	1.20561	1.85527	1.33402	2.66446	1.33926	1.60929	1.19126	0.930721
1.26843	0.656181	0.440035	0.431262	0.592952	0.438585	1.03628	1.29821	0.563203	1.11275	1.31914	1.03444	0.973535	1.00951	1.513	1.50836	1.76086	1.06358
1.89938	0.470804	1.77921	0.481505	0.5908	0.6274	1.32348	1.38601	1.31333	0.972881	1.69563	0.970915	1.39927	1.44098	1.18322	1.42453	1.88524	1.25683
0.970258	0.910659	0.765498	0.420797	0.632456	1.08786	1.66798	1.08199	1.30164	1.14603	1.05275	0.869878	1.7785	1.64181	1.93229	1.55125	1.13598	1.36143
1.90039	0.869146	1.49904	0.455679	0.58864	0.416231	0.77624	0.827859	0.542464	1.55289	1.225	1.07431	1.65071	1.69901	2.18507	1.92932	2.39904	1.01392
1.17674	1.02392	0.833991	0.429783	0.712938	1.22136	1.19873	1.88592	1.20191	1.08375	1.23639	0.729715	0.968945	1.81536	1.15984	0.794888	1.54714	1.55862
1.27943	0.790066	0.872802	0.450053	0.919706	0.549464	1.42855	0.989756	0.625366	0.798885	0.909259	0.954373	0.881516	1.25936	2.00414	2.28565	1.42185	2.10035
0.761326	0.417759	0.438585	0.523341	0.782776	1.14658	0.847627	1.42632	1.49436	0.970915	1.225	2.05219	1.99554	1.4555	1.82969	0.773774	1.81641	1.6718
1.57488	0.619225	1.03074	0.416231	0.902932	0.365729	0.678139	0.601484	1.68357	1.27544	1.20931	1.1213	0.912755	1.22084	1.53888	1.68394	1.90774	1.88186
0.940253	0.997449	0.917626	0.639466	0.360467	0.840079	0.944309	0.78359	3.007	1.40835	0.884401	1.02454	1.4716	1.80304	1.48281	0.725338	1.38509	1.9369
1.65456	0.798885	0.838561	0.770474	0.38441	0.46399	0.879345	1.69375	1.42944	0.698497	1.45199	1.32972	1.00698	1.00888	1.61561	1.20456	2.00286	1.32492
0.985888	1.25073	0.973535	0.579919	0.38441	0.907857	1.42811	0.984595	0.567709	0.915542	1.55739	0.975496	1.58857	1.34591	1.53888	1.6081	2.3172	1.77671
1.13822	1.26088	0.58864	0.76716	0.356915	0.554082	1.37262	1.50329	1.48581	0.786024	0.797288	1.1934	1.29772	3.0017	1.42811	1.4798	1.22708	1.1139
1.04424	1.2634	1.23175	0.452875	0.552931	0.591877	0.676258	1.31672	1.34591	1.26541	0.755447	1.30555	1.59817	1.25226	1.91674	1.51258	1.38785	1.21404
0.749522	1.59258	0.709355	0.671532	0.824003	0.855108	1.25073	1.8761	1.35204	1.40155	1.14324	0.985241	1.75507	1.55985	1.02826	1.72098	1.47549	1.08669
0.444356	0.798087	0.63847	0.75629	0.718278	0.455679	1.0937	1.65148	1.34117	1.3478	0.991685	1.05758	1.15764	1.25226	1.98305	1.14157	1.65687	1.1371
1.03874	0.549464	0.494556	0.411615	0.474845	0.591877	0.721817	1.40472	1.40699	0.982004	0.815456	1.15378	1.06836	1.3661	1.13373	0.830164	1.35157	1.31333
0.455679	1.2844	0.535373	0.491974	0.88584	0.611982	0.728842	0.604653	1.16422	0.944309	1.8563	0.997449	1.39151	2.91537	1.0814	1.31769	1.76412	1.48195
0.872072	0.648369	0.435671	0.405378	0.387709	1.38463	1.3478	0.640462	2.13524	0.916932	0.906452	1.3302	1.55289	2.53435	1.42095	1.5193	2.13911	1.12074
0.5908	0.851376	0.725338	0.68654	0.46399	0.455679	0.954373	1.27644	1.65148	1.195	1.52558	1.34449	1.15212	1.22656	1.59538	1.87881	1.35346	1.41286
0.616131	1.27144	0.563203	0.44292	0.458466	0.583204	0.911358	0.801273	1.05154	1.5285	1.48624	1.52766	1.77599	1.3791	1.06119	1.19926	1.51342	1.38463
0.476184	0.63847	1.1934	0.688393	0.549464	0.486768	0.886559	1.61521	1.45287	0.773774	0.879345	1.10298	1.51846	0.954373	1.27344	0.87426	1.30115	1.79312
0.656181	0.749522	0.712938	0.540111	0.535373	0.444356	0.9904	0.835517	0.92523	0.9517	1.18698	1.37169	2.24857	1.7576	1.73352	1.23175	1.72984	1.40336
0.835517	1.17023	0.494556	0.773774	0.515986	0.729715	0.980056	0.760489	1.18537	1.57771	1.3511	0.919014	2.07901	1.84564	2.04815	1.92072	2.57128	1.31817
0.48018	0.704851	0.928666	0.358695	0.387709	0.543637	0.705754	0.853617	1.51216	1.30213	0.957039	1.29231	2.22836	1.00508	0.987824	1.5688	2.17015	1.27943
1.402	1.41331	1.05998	0.934818	0.473502	0.646401	1.98273	1.66989	0.795689	1.33879	1.34164	1.28589	1.03382	2.59544	1.03012	1.12641	2.43358	1.30896
1.17294	2.07564	1.5578	0.577718	0.811541	0.422308	0.787643	1.88355	1.28043	1.09195	1.2224	1.59657	2.09853	1.24358	1.42185	1.16859	2.65872	1.03813
0.909959	0.920399	1.65994	0.481505	0.785214	0.544808	1.04729	0.820905	0.758812	0.692084	1.0183	1.25784	1.18537	1.79703	1.20191	0.913452	1.39197	1.10413
1.09893	0.794888	0.647386	0.568829	0.478852	0.895139	1.01955	1.06598	1.4555	1.18483	1.22552	1.627	1.40291	1.63169	1.43877	1.1438	0.985241	1.86315
0.732329	0.63547	1.17186	0.438585	0.726215	0.370917	1.01454	1.51216	1.36843	1.26441	1.47808	1.0208	1.7724	1.14991	1.32828	1.27244	1.39699	1.81326
0.780331	0.915542	1.65379	0.617164	0.620253	0.693923	1.33402	1.18106	0.868412	1.34401	1.36097	2.03755	1.34874	1.9869	1.5765	2.05343	2.0891	1.61915
0.865474	0.961686	1.83803	0.474845	0.438585	0.854363	2.20653	0.683751	1.37586	1.34401	1.30847	0.975496	1.89333	1.69901	1.50583	1.54177	1.19019	0.965652
0.819352	1.18805	0.817016	1.09893	0.544808	0.747821	1.53805	0.607805	1.54919	1.21927	1.09603	0.914846	1.5172	1.28885	1.92238	0.992969	1.65418	2.07564
1.49138	1.08375	0.805238	0.687467	0.904342	0.998725	1.29575	0.947003	1.2839	0.996171	0.864737	0.852124	0.949019	1.06538	1.02267	2.12597	1.3605	1.07786
0.563203	1.57731	0.729715	0.457075	0.826319	0.604653	1.61915	1.57529	0.883681	2.16663	1.02826	1.24869	1.09195	1.05154	2.51771	1.47246	1.66722	1.58657
0.652287	1.0749	0.507272	0.746115	0.930721	0.425314	1.23742	1.48539	0.991685	1.21351	2.39878	1.12301	1.82934	1.83525	1.08786	1.3511	1.69713	1.63052
1.27644	0.89585	0.742693	0.597234	0.499681	0.581016	1.20825	2.15572	1.08493	1.15929	1.4677	1.38094	2.63127	0.957704	2.19263	1.18859	1.45768	1.31527
1.28787	1.04668	1.06956	0.379406	0.897271	0.919014	0.732329	1.25734	1.60929	0.757132	1.52056	1.38693	1.12074	1.98465	1.70649	1.78386	1.24153	1.40654
1.19819	1.21561	1.02702	0.488074	0.603599	0.617164	0.710252	0.893715	1.22084	1.15102	1.64181	1.11675	0.919706	1.91375	1.402	1.31333	1.54549	1.06896
0.924542	1.55944	0.601484	0.545975	0.813109	0.470804	0.683751	1.29772	1.21141	1.72098	0.896561	1.42185	1.01077	2.07042	1.86759	1.08317	2.06888	1.66186
1.55658	0.753759	1.06598	0.569948	0.422308	0.684682	1.27744	3.13598	0.988469	1.22448	1.3689	1.77599	2.30811	1.22552	1.56555	1.87508	1.24358	1.40654
0.693923	0.656181	1.76988	0.706656	0.861047	0.827859	0.954373	1.43167	1.30652	0.75629	0.654237	0.704851	1.76375	1.43656	2.27055	0.9517	1.19766	1.56107
1.52474	0.804446	0.851376	0.499681	0.733198	0.885121	1.25683	1.46292	1.21246	1.08669	1.06657	1.24461	1.17566	1.52223	2.2876	1.47117	1.37354	1.24358
0.410064	1.7949	1.02578	1.05093	0.528186	0.416231	1.51047	3.31874	1.23381	1.49351	1.65379	1.03874	1.21823	1.17566	1.59218	2.14298	1.51804	0.95036
2.43593	0.489378	0.954373	0.603599	0.620253	0.506015	1.42498	1.38371	1.58496	1.15764	1.38048	1.32684	1.8041	1.10701	0.954373	2.01839	1.02702	1.01517
1.96044	0.680951	1.05818	0.435671	0.798885	0.450053	1.01077	0.963671	1.5688	1.44363	1.12527	1.44452	0.93754	1.44319	1.79632	1.98465	1.55453	1.01643
0.787643	0.403804	0.637471	0.976801	0.500955	0.681886	1.24665	0.864	1.80692	1.26592	0.656181	1.07372	1.58094	1.61403	1.767	1.97758	2.34371	1.12017
0.942959	0.582111	1.03444	0.552931	0.90152	0.465361	0.619225	1.32251	2.29344	1.9247	1.06119	1.17131	1.2072	1.35956	1.63909	1.64103	1.51426	1.04668
0.77706	1.55002	0.680015	0.55523	0.445787	0.601484	0.713831	1.22708	1.11218	1.42632	1.19019	0.979406	1.22552	1.59338	1.35816	1.22032	1.48539	1.95001
1.00318	1.00761	1.33402	0.769647	0.420797	0.554082	0.816237	1.03874	2.02846	1	1.03074	1.00254	1.41511	1.5496	1.16313	1.66148	2.31032	1.3938
0.581016	1.53432	0.801273	1.19926	0.634467	0.683751	0.915542	1.06538	1.86144	2.02972	1.17998	1.57043	1.34969	1.526	1.74888	1.15654	2.13732	1.55494
0.634467	0.369196	0.779515	0.620253	0.365729	0.944983	0.889428	1.09253	0.806818	0.884401	2.04628	1.11161	0.847627	1.42319	1.975	1.86281	1.91275	0.939576
0.63847	0.942283	0.457075	0.707557	0.503491	0.583204	0.961686	1.88997	1.10182	1.56962	1.83352	1.21404	2.68684	1.50413	1.05033	1.35581	1.23484	1.10067
0.745261	1.27394	0.785214	0.485457	0.953037	0.680951	1.29919	1.59218	0.877896	0.907155	1.56229	1.15764	1.41871	2.01712	1.01329	1.18106	1.45856	0.983948
1.25784	1.02018	0.679078	0.587557	0.402223	0.595097	0.830931	1.26943	1.32155	1.12923	1.30896	1.17566	1.73682	1.17186	1.35487	1.72098	1.74852	0.961024
0.454279	1.13373	0.880793	1.15268	1.3278	0.413159	1.4498	1.13205	0.938898	1.17944	1.433	0.738392	1.70723	1.05396	2.42098	1.47246	2.04784	1.15929
1.33211	0.982652	1.02454	0.514751	0.469449	0.987824	1.39517	1.40563	1.63909	1.26491	0.895139	1.12641	0.876443	1.96466	1.41646	1.8563	1.41061	1.21561
0.701227	0.682819	1.13822	0.941607	1.4603	0.866209	0.970258	1.32588	1.79915	1.16368	1.36424	1.02018	2.21719	1.59737	1.42944	1.37956	1.24358	1.00508
1.3075	0.88296	1.4097	0.395838	0.532988	0.630438	1.58255	0.723579	1.05758	1.98209	1.41691	1.56352	1.73426	2.35456	1.47678	1.51762	1.06179	1.11561
1.44407	0.846123	1.35862	0.470804	0.864	0.806818	1.38647	1.38048	1.19393	0.875716	1.05154	0.841594	0.9833	1.58576	1.61837	1.67636	1.39973	0.977453
1.23433	0.742693	0.899398	0.955707	0.631448	0.998087	0.663901	1.08962	1.32396	0.902932	1.03935	1.43656	1.96498	1.03012	1.71133	1.12187	1.65687	1.68621
0.693923	1.2849	1.69149	0.67248	0.609897	0.363984	1.83004	1.56718	2.39027	0.92523	1.01014	1.72726	1.09195	1.91141	1.46553	1.76952	2.25366	1.56515
1.38739	0.440035	1.05938	0.677199	1.34354	0.723579	0.626384	0.777879	1.33163	1.84149	0.72005	1.76844	1.06836	1.08375	1.07372	2.07748	1.38325	1.48324
0.508526	0.992969	1.11046		0.578819	0.674372	0.790871	1.23433	1.44275	1.05758	0.727092	1.05154	1.78136	1.85321	2.50528	1.55248	1.98498	1.45024
1.4841	1.74378	0.628414				1.31527	1.893	1.61994	1.25632	1.25936	0.897271	1.31236	1.73242	1.48281	1.4476	1.20825	1.07372
0.998725	1.26994	1.4703				0.755447	1.24971	1.18912	1.10067	0.9904	1.39151	1.05577	1.29575	1.1196	2.23379	1.82237	1.16368
1.27993	0.387709	1.5688				0.828628	0.727967	1.1371	1.19926	0.955707	0.760489	1.3036	1.23019	2.2976	1.36843	2.11997	1.3675
0.768819	0.980056	1.03382				1.20085	0.726215	1.45287	0.797288	1.16859	1.6775	0.994891	1.56474	1.46248	2.12087	1.67408	2.03911
1.05998	1.17728	1.04058				1.83456	1.30847	1.08962	1.26037	1.52933	1.71319	2.09883	1.27044	2.7238	1.7917	1.5496	1.35534
1.14269	0.904342	1.55862				0.728842	0.519677	1.50921	1.26843	1.26994	0.752067	1.0861	3.11561	2.1052	1.42275	1.22916	1.55862
0.541289	1.04363	1.12301				0.907857	1.40608	1.93493	1.16148	0.798885	1.22084	1.46553	1.10586	1.45155	1.31042	1.4918	1.27594
0.821681	0.761326	0.903637				1.22032	1.71357	0.953705	1.05456	1.30506	1.31817	1.97823	0.989756	2.18682	1.36657	1.36377	1.53307
1.01705	0.867679	1.28043				1.39471	0.924542	1.3544	1.49009	1.36471	1.70425	1.29575	1.44584	2.21057	0.980706	0.988469	1.74232
1.2177	1.00761	1.71245				1.30164	1.41826	1.30896	1.51972	1.27294	0.89585	1.43877	1.43167	1.88558	1.97694	1.31527	0.940931
0.762163	1.01517	1.32396				1.68659	1.09428	1.33736	0.89585	1.79099	0.74355	2.00477	2.45987	1.57164	2.2355	1.22968	1.45462
1.02826	1.14436	1.08845				1.23639	1.43389	1.62818	0.822456	0.99681	1.71357	0.902932	1.6387	2.36778	1.79915	1.9415	1.41241
1.02826	0.713831	0.48018				0.928666	1.13598	1.47808	1.85252	0.939576	0.934137	1.61758	2.06271	1.34685	2.18332	1.48066	0.972881
1.71691	0.802861	0.949019				1.31188	1.0158	0.647386	1.52474	1.50667	0.89585	1.64103	1.42543	1.11275	1.71802	1.03628	1.30847
1	0.902227	1.10067				0.977453	1.45768	0.717391	0.900814	1.20825	1.09078	1.27893	1.5172	1.5688	1.94772	1.46466	1.04058
0.690241	0.817796	0.749522				1.17077	0.692084	1.52098	0.639466	0.830931	2.72941	0.855108	1.21299	1.92536	2.13165	1.43478	2.35861
1.06657	0.718278	0.734934				2.38573	1.26743	1.00508	1.06777	1.66492	1.11103	1.18805	1.29968	1.44275	1.43256	1.35252	1.35675
0.821681	0.428298	0.786024				1.27144	1.51132	0.820905	1.36237	0.942283	0.815456	1.55739	1.71617	2.34344	1.6313	0.994891	0.986534
1.20191	0.760489	0.76716				1.48324	1.18859	1.66186	1.0418	1.45111	1.98112	1.23999	1.93855	1.54219	1.43167	1.85287	1.48924
0.916932	0.791676	0.645415				1.40699	0.784402	1.18214	1.14658	1.20085	1.63286	1.05998	1.05698	1.03259	2.50503	1.05577	1.06896
2.5346	0.969602	0.654237				2.46065	0.815456	0.927293	1.05577	1.19073	1.41015	2.07748	2.57722	1.73792	1.70537	1.78992	1.62896
1.03259	0.429783	0.640462				1.65918	1.42543	1.32972	0.818574	1.82097	0.692084	1.12697	1.85149	1.05998	1.18429	1.00698	0.996171
1.11161	0.715613	0.6274				1.78529	1.65572	1.26642	0.791676	1.33307	1.02826	1.95849	1.27843	1.92965	1.88896	1.41601	1.52307
1.15709	1.21875	0.633462				1.21036	1.17728	1.29329	0.750371	1.93427	1.64297	1.01955	1.58496	1.1762	2.18332	0.985888	1.23123
1.38141	0.5908	0.852124				1.34259	1.29132	0.788452	0.972226	1.37354	1.45856	1.45462	1.76339	1.34638	1.71319	1.93097	1.50921
0.953037	0.742693	0.683751				1.34022	1.56107	0.908558	0.692084	0.745261	1.08962	1.26189	1.33498	1.20456	1.52433	1.66607	1.60453
0.731459	1.19979	1.69901				1.21404	2.25366	1.34069	1.26239	0.757132	1.63948	0.930721	1.00888	2.01491	2.19931	1.52516	1.68961
1.64452	1.21299	0.907857				1.56352	0.529391	0.615097	1.09253	1.66263	1.11046	1.15709	1.57367	1.57973	1.6561	1.91208	1.49394
1.57771	0.519677	0.99681				1.51552	0.932089	1.10413	1.76952	1.07372	1.08258	1.67408	1.21927	1.42364	1.95881	1.26692	1.72357
1.47333	0.974189	0.843861				1.25022	1.92337	0.680951	1.14825	0.64935	1.58657	1.12017	1.09603	1.96692	1.68016	1.75434	1.26843
0.955707	1.24767	0.46809				1.42006	2.1058	1.41015	1.09777	1.61955	0.802861	0.973535	0.96697	0.980056	2.0272	1.84529	2.10489
0.478852	0.939576	0.587557				1.06418	0.690241	0.682819	1.14714	1.40835	0.964332	2.31858	1.56392	2.14119	2.09944	1.03074	1.06478
0.731459	0.840837	0.80997				1.22188	1.67294	1.08434	1.16532	1.48667	1.2634	1.95099	2.13195	0.977453	1.92866	1.49223	1.44804
1.76916	1.1196	1.22708				1.12074	0.931405	2.73664	0.882238	0.854363	1.29625	1.72172	1.17674	1.06896	2.39107	1.33736	1.08317
1.13148	0.997449	2.10731				1.13092	1.28241	1.1966	1.27794	1.18322	1.32492	1.38463	2.45546	3.25772	1.60334	1.63052	1.03935
0.725338	0.780331	0.647386				0.93686	0.72005	1.52433	1.14769	0.991043	0.84537	1.20667	2.01333	1.16968	1.91108	2.19002	1.3278
1.41015	1.29231	0.693923				1.4214	1.29132	1.73315	1.29625	1.24358	0.987824	1.31721	1.26541	2.22608	1.44187	1.50074	1.59857
0.526979	0.518449	1.53764				1.72874	1.30408	1.24869	1.81992	2.3279	1.46987	0.806818	2.14476	1.23484	1.8977	1.61245	1.46422
1.58496	0.377724	2.30286				1.17294	1.17728	1.12301	1.01705	1.32924	1.29625	1.5193	1.38647	1.23071	1.90607	1.81922	1.7652
0.806028	0.470804	1.39288				0.677199	1.35581	1.38141	0.843861	1.24051	1.23484	1.32684	1.44319	1.2035	1.07193	1.09545	0.992969
1.73939	0.887277	0.843861				2.12087	1.06598	0.769647	1.07963	1.4097	1.31285	1.18106	2.025	1.46943	1.11046	2.32297	1.36843
0.600424	0.486768	0.762163				1.36003	1.16094	0.643438	0.846875	1.14936	1.17944	1.53058	2.00636	1.19979	1.91341	1.24614	1.17944
1.31042	0.457075	1.04363				1.97758	0.718278	1.39973	1.76412	1.33259	0.790066	1.33211	1.75034	1.45287	1.40155	2.98851	1.2634
0.749522	1.36936	1.04911				1.36143	0.602542	0.816237	1.25378	1.61561	1.41466	1.21088	1.17403	0.994891	1.81712	1.75107	1.00951
0.718278	0.684682	0.880793				2.17572	0.952369	0.804446	1.781	1.42766	0.727092	1.91441	1.80304	2.03191	1.53391	1.36143	1.3278
1.15874	0.869146	2.07656				2.28844	0.798087	0.713831	1.68621	1.13766	1.40518	1.11504	1.30311	1.85527	1.91906	0.943634	1.30993
0.703042	0.752067	0.891574				1.32972	1.6561	1.7605	1.68167	0.904342	0.92523	1.49009	1.94511	2.14446	1.78779	1.50625	1.34543
0.663901	0.827089	0.53893				1.43523	1.45987	1.41871	1.429	1.62426	1.0233	2.23179	2.14625	2.29316	1.67636	1.37864	1.79596
1.31382	1.20032	1.0183				1.92304	1.37401	0.734066	1.03012	1.16914	1.75724	1.55125	1.17836	1.70275	2.7545	1.83421	1.60175
1.13148	1.33163	2.98766				1.34164	1.24971	1.61087	0.87717	1.24512	1.07075	1.91341	1.39745	0.997449	1.10701	1.10701	1.80657
0.927293	0.537747	1.49904				1.1675	1.0264	1.1488	1.34591	0.89585	1.40245	1.38048	1.44936	1.65456	2.61889	2.06703	1.9044
0.838561	0.992969	0.537747				1.1762	0.615097	0.76799	1.24102	1.13317	1.26943	1.30115	1.70723	1.73021	1.95001	1.32203	0.949019
1.48023	0.930721	1.05577				1.61127	1.15599	1.3511	1.70574	1.14547	1.62935	1.08081	2.22779	1.74487	1.43034	1.31817	1.60135
1.34591	1.43833	0.940931				1.70275	0.665817	2.06425	1.06956	1.38233	1.47419	1.35346	1.41961	1.39745	1.14213	1.29723	0.929352
0.38441	1.28192	0.379406				0.768819	1.68054	0.784402	1.1196	1.31962	1.19926	1.26592	1.51384	1.94805	1.38417	1.526	1.26843
1.58576	1.18429	1.3675				1.35534	0.864737	1.19819	1.402	0.977453	0.680015	1.09195	0.985241	1.2839	1.99936	1.18537	1.72653
0.532988	1.01203	0.854363				1.57407	0.519677	0.958369	1.47463	1.01705	1.62347	0.815456	1.58576	1.08258	1.74305	1.05517	0.978755
0.826319	1.03997	0.631448				1.60135	1.3906	0.639466	1.38094	1.2548	1.82132	1.31962	2.56458	1.59298	2.41149	1.13148	1.21246
0.759651	1.24665	0.552931				0.969602	1.35393	1.55739	1.25175	1.4214	1.02826	1.67978	1.63715	2.23065	1.27993	1.38647	1.65687
1.29132	1.78243	1.39334				1.31333	0.855853	1.14769	1.14436	0.818574	1.25835	1.88828	1.3278	1.13373	2.28593	1.10067	1.24204
0.48018	0.929352	0.687467				1.16039	1.0814	0.883681	1.36983	1.08375	0.914846	1.39608	1.53183	2.75658	1.37122	1.49947	1.41106
0.72005	0.948348	0.482826				1.70574	1.30262	1.06358	1.00191	1.54631	1.4214	1.928	1.43789	1.1139	1.96368	0.992969	1.87746
0.696671	0.830164	0.498405				1.39426	1.3075	1.01955	1.24614	0.889428	0.976149	2.40805	1.87983	1.6223	2.07226	1.2276	1.08727
0.405378	0.656181	1.29428				1.50074	1.51552	0.831697	1.11275	0.784402	0.734066	1.27794	1.67712	1.48667	1.91275	1.13317	1.33974
1.34496	0.923163	0.887995				1.55494	0.526979	0.673426	1.21351	0.666773	0.958369	1.10701	1.04302	1.18537	1.4798	1.30993	1.34117
0.806818	0.727967	0.84537				1.70238	1.21456	1.48796	1.43256	1.05637	1.57367	2.29733	1.58295	1.13036	2.16574	1.29034	2.58954
0.855853	0.713831	0.962349				1.06119	0.623326	1.34827	0.905046	1.02143	1.39517	0.881516	1.15212	2.26662	1.66989	1.89569	1.04241
0.997449	1.0114	0.949019				1.3511	0.611982	1.26843	1.29772	1.38601	1.32348	0.95036	1.52808	1.08258	1.98722	1.32972	1.03813
1.38141	0.840079	0.562071				1.19393	1.01266	1.61994	1.47073	1.01768	1.33926	1.67332	1.70611	1.35063	1.18537	1.20878	1.01392
0.755447	1.12357	0.530593				0.787643	1.21561	1.32444	1.12697	1.21141	1.03012	1.03321	1.65148	1.5459	1.76159	1.79703	1.64994
0.972881	0.818574	0.703042				1.50032	0.688393	1.13654	1.40654	1.06239	0.726215	1.72431	1.93657	2.20364	1.01517	1.20825	1.35722
1.16586	0.821681	1.17186				1.12471	1.07312	1.24971	1.18052	0.725338	1.72542	0.895139	1.05878	1.73132	1.63793	1.67636	1.12074
0.953037	0.611982	0.571064				1.16805	1.52933	1.48109	1.11103	1.69901	1.53058	1.09253	1.51888	1.53016	1.19447	1.24307	1.39288
1.34212	0.821681	0.447214				1.11103	1.26189	1.90072	1.41871	1.67598	1.06239	1.5054	1.26793	1.67065	1.71394	0.999363	1.11046
0.793284	0.909959	0.824003				2.05962	0.912057	1.6453	1.06358	1.43078	1.05214	1.34591	2.02122	2.04379	1.14436	1.14436	1.40064
1.3302	0.87717	0.615097				0.849878	1.24102	1.39927	1.16532	1.43523	0.905046	1.59936	0.976149	1.69788	1.53141	1.77204	1.5688
0.709355	0.440035	0.931405				1.24716	0.749522	1.24767	0.825547	1.39105	1.17674	0.942283	1.38876	0.965652	1.86861	1.11618	1.78136
1.13429	0.852124	1.03382				0.807607	0.974843	0.989756	1.04607	1.15709	1.00825	1.89837	1.62974	1.6422	1.27794	1.57892	1.00064
1.27444	1.13092	1.62033				1.51468	1.43434	1.48667	1.7785	0.789259	0.995531	1.693	2.26466	1.48152	1.75398	1.10067	2.46917
0.490677	1.4677	0.832462				1.03813	1.64065	0.942959	1.27394	1.19979	1.09545	1.99106	1.81606	1.25683	1.01454	1.55412	1.59617
1.4677	0.659086	1.01643				0.99681	0.827859	1.14825	1.55207	1.1816	2.03723	0.806028	2.10641	2.05653	1.46335	1.58938	1.66989
0.584296	1.7518	1.09777				1.34638	0.74355	1.32251	1.32684	1.89401	1.14825	0.856597	1.01329	1.23536	1.4097	1.16859	1.3619
0.77706	0.685612	0.461236				1.75107	1.1859	0.9833	1.54095	1.24665	1.21404	0.82323	2.09062	1.34259	1.83421	1.75724	1.50625
2.10429	1.15378	1.21718				0.746968	0.994891	1.29477	1.19287	1.53929	1.29083	1.25022	1.17403	1.1024	1.65841	1.26189	1.54136
1.06956	0.867679	0.791676				1.56066	1.35675	1.39288	1.07845	1.27893	0.9833	1.28885	1.82376	1.23071	1.58013	1.00064	1.41376
1.12357	1.10413	0.846123				1.34306	0.801273	1.62347	1.11903	1.30506	1.36097	0.93686	1.74268	1.82656	1.69337	1.56677	1.4664
1.09137	0.434206	1.23175				1.47419	1.71096	1.18537	0.757972	1.15874	1.07963	0.970915	1.693	0.972881	2.17572	1.25378	0.9833
0.680951	1.0264	0.963671				0.746115	0.698497	0.998087	0.959697	1.20138	1.40789	1.13261	1.13036	2.10761	1.84391	1.77671	1.41556
1.01014	0.603599	1.42185				1.52307	0.900814	0.712044	1.32107	1.21088	1.21718	1.77491	1.11103	1.0158	1.07609	1.10124	1.30408
0.429783	0.648369	1.05033				1.43789	1.69788	2.23322	1.47419	1.44496	0.826319	2.18536	1.06836	1.09428	1.49095	1.59857	1.49095
0.93754	0.589721	0.998087				1.17836	0.630438	0.710252	0.807607	1.44848	1.12527	1.02143	1.72837	1.66569	2.38386	1.62504	1.47246
0.945657	0.667727	0.957704				1.94903	1.2849	1.19019	1.31479	1.44936	0.820905	1.27794	1.14157	1.3689	1.72283	1.47203	2.38279
0.914846	0.659086	0.869146				0.715613	0.626384	1.04851	0.928666	0.774597	2.20249	1.85149	1.30506	2.88506	1.31962	1.71802	1.16477
1.97113	0.665817	1.43078				1.15488	0.880793	1.36471	1.30017	0.642448	0.867679	1.0749	1.19819	2.16721	1.93361	1.54177	1.52307
0.878621	1.48238	0.482826				1.01077	0.92798	1.62387	0.947676	1.27394	1.47246	1.66454	1.50329	2.34968	1.00698	1.09486	1.77993
1.96044	0.972881	1.513				0.994891	1.23071	0.739254	1.1816	1.14658	0.847627	0.850627	1.36284	1.53764	2.14446	1.33593	1.38509
1.52641	0.506015	1.11675				1.39654	1.11332	1.61679	1.03935	1.02578	1.29674	0.817796	0.987824	2.44949	2.08452	1.60968	1.23639
1.06418	0.622303	1.09603				1.8849	1.15268	1.11618	1.28836	0.684682	1.64762	1.22448	1.95262	2.0108		0.976801	1.36517
0.820129	1.21141	1.26491				1.50583	0.942283	0.784402	1.20138	0.647386	0.914846	1.43123	1.29231	1.73205
0.729715	0.953037	0.714722				1.11218	0.682819	1.1213	1.37632	1.04668	1.41691	1.29034	1.08903	2.73477
0.642448	1.54136	0.874989				1.79419	0.685612	1.23794	1.10413	1.20191	1.15874	1.61876	1.4798	2.29816
0.455679	0.762163	0.893715				1.96757	1.00572	0.632456	1.21141	1.03628	1.50667	1.72209	1.32588	2.80082
1.06836	0.392607	0.887995				0.746115	1.10874	1.95001	1.88524	0.85734	0.795689	1.18912	1.13542	1.79596
1.06179	0.484143	1.59098				1.18537	0.974189	0.810756	0.797288	1.18859	1.19287	1.01392	0.975496	1.94445
1.02018	0.634467	0.478852				1.53307	0.578819	0.820905	1.58215	1.23639	1.16258	1.25124	1.25936	2.05032
0.681886	0.643438	1.15709				1.5459	0.959033	1.11161	1.73609	1.25378	2.03128	1.3511	2.48435	1.1675
1.33879	1.40109	1.05214				0.824776	0.95103	1.66531	0.825547	1.32348	1.35722	1.3605	1.72542	1.6387
1.12527	0.634467	1.05998				0.817016	1.31575	1.07312	1.22864	0.89869	2.3505	1.65918	1.73756	2.44819
0.609897	0.535373	0.781962				1.31914	1.41691	1.0902	0.95504	1.37215	1.16148	2.28007	1.70611	1.69375
1.2987	0.558661	0.841594				1.65802	1.1399	1.26088	0.757132	0.778697	1.3544	1.21979	1.8563	2.03473
0.78359	0.682819	0.44148				1.42095	1.50117	1.49692	1.04607	0.75629	1.4841	0.959033	1.77096	1.38922
0.88584	0.858825	0.623326				1.10529	0.757132	0.84537	1.50921	1.43656	1.41781	1.59617	1.12074	1.02267
0.866209	0.600424	0.742693				1.29083	1.34591	1.02018	1.27744	1.81115	1.13373	1.78208	1.87644	1.84114
0.713831	0.737529	1.14603				1.3938	1.15046	1.52182	0.640462	1.16968	0.711149	1.27194	1.71171	1.7467
0.601484	0.742693	0.610941				1.35628	0.847627	0.609897	1.41871	1.25175	1.90206	1.84149	1.36284	1.3478
1.35299	1.65649	0.997449				1	0.7358	1.40018	0.806028	1.63793	0.970258	1.78992	1.62033	1.1859
0.466727	0.932772	0.922472				0.943634	1.2987	0.666773	1.87644	1.79206	1.35252	1.96239	1.07015	1.79028
0.651309	0.953705	0.752914				0.778697	1.4798	0.924542	1.39517	1.429	1.28688	1.45987	1.0937	2.00445
0.76633	0.987179	1.24204				1.56718	0.604653	1.28589	1.27344	1.29379	1.33879	1.0369	1.47506	1.90741
0.599363	0.921782	1.50963				1.05637	1.85767	1.28142	1.15157	1.03505	0.93754	0.905046	0.978755	2.08177
0.520901	0.968287	1.3036				1.76916	1.16368	1.46117	1.34969	1.38876	1.20456	1.43212	1.53557	1.70798
0.387709	1.14436	0.9833				1.54672	1.31962	1.7742	1.23019	0.810756	1.28935	1.31672	1.66416	1.47592
0.982652	0.798087	1.3345				1.2072	1.06777	1.15709	1.62739	1.74743	1.10701	1.33593	1.49223	1.71542
1.12301	0.909259	0.945657				0.83932	1.07075	1.01955	1.49479	1.21141	1.29968	1.27843	1.33259	2.13732
0.762163	0.494556	0.92523				1.49479	1.37632	0.874989	0.956373	1.50583	1.61285	1.12357	1.00761	1.9808
0.69484	1.13822	0.713831				1.04546	1.68508	1.15488	1.82865	1.10356	0.662941	0.973535	1.21979	1.80445
1.17511	1.07727	0.698497				1.66492	1.22344	1.42006	0.869146	1.47549	1.39288	1.50752	1.47808	1.17728
0.698497	1.4603	0.476184				1.6313	0.680951	1.88626	1.23691	0.709355	1.42095	1.12923	1.08552	1.27144
0.693923	1.30896	0.499681				0.903637	1.17566	1.28984	0.712044	1.31769	1.08669	1.4214	1.9237	1.33259
1.03197	0.494556	0.595097				1.28539	1.40064	0.670583	1.39563	0.885121	1.10586	0.852124	1.84356	1.225
0.916932	0.746115	0.97157				0.804446	1.52641	1.71728	0.934818	1.52391	1.17131	1.49266	2.19612	0.96697
1.14436	0.485457	0.806818				0.681886	0.948348	0.826319	1.39745	1.60056	0.949019	1.48753	1.78565	2.46272
1.01077	0.681886	0.582111				1.29575	1.35299	0.69484	0.984595	0.914846	0.722698	1.68659	1.21351	1.51342
0.693923	0.934818	1.63832				1.4729	0.525769	1.09486	0.933455	1.18268	1.09951	1.56515	1.71617	2.36832
0.786024	0.662941	0.470804				1.05154	1.61718	0.900106	1.39699	1.42095	1.50074	1.38048	1.32444	1.58777
1.04424	0.813892	0.390981				1.42543	0.551778	1.31333	1.08434	1.21299	1.85459	0.887277	1.16258	2.78188
0.851376	0.752067	0.691164				1.25226	0.910659	1.02826	0.715613	1.10124	1.26692	2.31335	1.85802	2.37557
0.630438	0.623326	0.577718				1.3661	0.674372	1.48195	1.11161	1.24358	1.20403	2.21977	1.06179	2.54413
1.10701	0.734066	0.732329				1.92437	0.655209	1.70537	1.6219	0.916237	0.680015	2.39053	1.52014	1.53266
1.01955	0.996171	1.20983				1.32059	1.03321	1.15874	0.813892	1.10644	0.953705	1.20191	1.66186	1.31333
0.989756	1.51089	0.405378				2.00795	0.865474	1.3254	0.66486	1.36143	1.22188	2.03316	1.97242	2.04161
1.49095	0.661016	1.0479				1.60493	0.923163	1.34733	0.862525	0.763832	1.35722	1.30945	1.42319	1.1139
0.858825	0.613022	0.476184				1.16859	1.13654	0.843861	1.00191	1.43877	0.807607	1.46292	2.93431	1.93196
0.610941	1.21561	0.979406				1.16805	1.10298	0.55523	1.03259	1.44584	1.61797	1.18698	2.41808	1.40654
0.760489	0.632456	0.556376				0.961024	1.73095	1.0937	1.09195	1.5627	1.01643	0.840079	1.60255	1.91939
1.68848	0.838561	1.33641				1.24818	0.513512	1.45856	1.14825	1.1213	1.21246	1.72616	1.67598	1.81957
0.99361	0.426809	0.768819				1.30993	0.595097	1.23845	0.915542	1.33259	1.83178	0.942959	2.89784	1.20825
0.402223	1.21246	0.579919				1.36797	1.95328	1.23639	1.51426	0.714722	1.0479	1.55453	1.18322	1.90507
0.89585	0.732329	1.09078				1.01955	1.07668	1.323	1.46335	1.01768	1.84218	1.4097	1.68583	1.71802
0.547141	0.94969	0.93686				0.825547	1.13822	2.51112	0.791676	1.32155	0.954373	1.5684	1.07253	1.30555
0.519677	2.05684	1.27044				1.60374	1.43877	1.5054	0.864	1.03012	1.21299	0.860307	1.50625	1.62308
0.827859	1.15819	1.94576				0.938219	1.55248	1.35816	1.32348	1.29083	1.6676	1.25784	1.15874	1.3605
0.947676	0.490677	0.943634				0.821681	2.08971	0.629427	1.00508	1.66033	1.20032	0.802861	1.66339	2.00921
1.10874	1.06239	1.15323				1.7547	1.42498	1.18912	0.897981	1.93855	1.21036	2.20999	2.05374	1.89938
1.57811	0.95036	0.953037				0.814674	0.585385	1.30262	1.29379	1.57326	1.37586	1.31333	1.18322	1.6081
0.721817	1.15599	0.746115				0.974189	1.44098	1.16968	1.44496	1.04424	1.35393	1.32155	1.31188	1.77599
1.3605	1.29575	0.654237				1.6676	0.616131	1.58013	0.978755	0.875716	1.25226	1.14825	0.9833	1.64491
0.738392	0.526979	0.875716				2.06117	1.02454	0.940253	1.13036	1.49564	1.30847	1.03935	0.944309	2.89057
1.61915	0.666773	0.502224				1.68961	2.07656	0.911358	1.35628	1.53058	0.843861	1.12979	1.03567	1.0749
1.07193	1.09603	0.87426				1.1399	1.05214	0.899398	1.29329	1.06657	0.765498	1.65841	1.90206	1.45155
1.09893	0.607805	0.56546				1.28589	1.12867	0.833991	1.42409	1.44892	1.16313	1.31042	0.974189	2.02217
1.05818	0.491974	0.607805				2.25168	0.537747	1.3143	0.885121	0.620253	0.781962	2.73011	1.39426	1.80868
1.67636	0.7358	0.63547				1.76592	1.47894	0.957704	0.92798	1.24256	0.76716	1.45856	1.44804	2.22293
1.47376	0.547141	1.18751				0.66486	1.13373	1.31333	2.2562	1.31866	0.807607	1.06298	1.7988	1.13878
1.0295	0.498405	0.657151				0.962349	1.75652	1.40336	1.05577	1.39243	1.07253	1.39426	2.12836	2.01996
0.629427	0.680015	0.873532				0.650331	1.89401	1.17782	1.3075	0.855108	1.75688	2.04877	1.41961	1.1762
0.892288	0.681886	0.455679				1.37076	1.07431	0.992969	1.36983	0.797288	0.847627	1.01454	1.87236	1.44892
0.804446	1.0479	1.60413				1.31866	0.575509	1.53764	1.02578	1.45024	1.33974	1.11504	1.43744	1.05154
0.703042	0.399043	1.23484				0.710252	0.576614	0.87717	1.44187	1.70761	1.13934	0.880793	1.47592	1.8108
0.780331	0.678139	0.616131				1.55084	2.18215	1.27344	0.88296	0.729715	1.32203	2.1967	2.03567	2.86912
0.78359	0.87717	0.458466				1.29477	1.25632	1.51637	1.40336	0.970915	2.35753	0.957704	2.02815	1.61364
0.615097	0.875716	1.75289				1.10067	1.3345	1.03935	0.920399	1.41376	1.38002	1.7605	1.31672	1.61087
1.46074	0.733198	1.06358				1.59498	1.64723	1.06358	1.01893	1.37169	1.08434	1.84977	2.5616	1.17349
0.781147	0.758812	1.39791				1.21088	1.10067	1.03997	1.50413	1.71617	1.04241	1.32059	1.78279	1.70275
0.703042	0.77295	0.656181				0.798087	1.44143	1.7988	1.08375	1.1371	1.21456	1.20297	1.2072	1.9917
1.06119	1.67598	1.29329				0.806028	0.836279	1.55862	1.17782	1.81361	1.09312	1.10931	1.85149	1.35956
1.06956	0.88584	0.707557				0.996171	0.939576	1.57083	1.18644	0.980706	1.62504	1.80057	1.84184	2.15454
0.759651	0.723579	0.576614				0.699408	1.14213	1.21141	1.31914	1.63247	1.81501	0.930721	0.980706	2.29871
1.02454	0.422308	0.774597				0.879345	0.829396	0.880069	1.01077	1.40699	1.8539	1.21613	2.13703	1.30262
1.02454	1.15819	0.626384				1.29477	1.21561	1.18052	0.704851	1.42185	2.00286	1.69676	1.52014	1.3605
1.06717	1.33593	0.934137				1.42766	0.861786	0.723579	0.900106	1.89737	1.40245	2.3117	1.39288	1.3689
0.651309	1.27893	0.83932				1.39927	1.21194	1.69488	1.51468	1.53224	1.90741	1.88355	1.5578	1.09078
		0.775419				1.40245	1.13261	1.323	0.893715	1.3109	1.32684	1.97436	1.43656	1.86589
						1.15378	1.95132	1.27993	1.8446	1.60374	1.87508	2.61329	2.54388	1.41601
						2.06456	1.22188	1.41736	2.44011	1.32107	1.66684	0.998725	1.15378	2.62739
						1.42944	1.33211	1.52307	0.77295	1.27943	1.45111	1.5765	1.55412	1.36657
						2.01902	2.33036	1.55125	1.53391	0.778697	1.13261	2.24261	1.11103	1.98209
						1.77348	1.07431	1.8761	0.890859	1.57164	2.70173	1.76195	1.1488	2.27867
						1.16039	1.15268	1.32203	1.17186	1.46379	0.826319	0.996171	1.01392	1.43389
						1.15984	0.890859	1.13598	1.47073	1.56921	0.9517	0.802067	1.3278	1.82027
						0.74355	0.803654	1.5688	0.634467	1.41601	1.03505	1.3036	1.69638	1.89904
						1.59737	1.02454	1.69788	1.21718	1.11618	1.07431	2.03661	2.25083	2.38039
						0.640462	0.740115	1.19553	0.992327	1.01329	0.660052	1.18268	1.32107	1.37401
						1.63013	1.13766	1.09253	0.890859	1.53681	1.50117	1.81466	1.08962	1.81887
						1.21404	1.06119	1.35393	1.26138	1.03012	1.51468	1.42095	1.79028	2.24289
						1.40518	0.985888	0.888712	1.0418	0.96301	0.978104	1.02578	1.13261	2.10247
						0.892288	1.79135	1.4401	1.78992	0.802861	0.906452	1.55739	1.71617	2.03629
						1.47246	2.07932	1.22344	1.18805	1.41871	1.64994	1.3754	1.52014	1.87338
						0.940931	1.7724	0.92523	0.914149	0.956373	1.16313	1.49009	1.36471	1.16968
						0.68654	1.02888	1.41015	1.23278	1.09545	1.21613	1.91141	1.31769	1.37725
						1.37029	1.66569	1.39882	1.27444	0.827859	0.92523	1.40472	0.957704	2.16044
						1.28341	0.848378	1.13036	1.14825	1.01893	1.03997	1.55084	2.53385	1.19073
						1.53557	0.896561	0.755447	0.897981	0.947003	1.48753	1.8408	1.05033	2.0108
						1.35534	1.53639	1.77635	0.989756	1.01768	1.19926	1.37817	1.50921	1.63793
						1.38233	1.18912	0.763832	0.998087	0.769647	2.71725	1.29329	1.24409	1.32828
						0.755447	0.953037	1.87813	1.1859	1.46987	1.87949	1.8356	1.33498	1.12754
						1.23588	1.5459	1.27993	1.31575	1.49564	0.9904	1.28589	2.02595	1.88254
						0.656181	0.859566	0.740975	0.895139	1.26994	1.42275	1.41015	1.23175	2.26128
						0.844616	1.84114	0.907857	1.4918	0.861786	1.98498	0.980056	2.32489	1.22032
						1.43921	1.57326	0.740115	1.10989	1.34117	1.33926	1.91175	1.26893	1.32732
						1.11275	0.734066	0.677199	1.41106	1.32924	1.15819	1.0418	1.98978	1.85767
						1.36936	1.00888	0.711149	0.849878	1.14825	1.40744	0.813109	0.953705	1.73021
						1.34638	1.04911	0.655209	1.24512	0.747821	1.87983	1.40382	1.37493	1.29034
						0.970258	0.540111	1.2634	1.06179	1.49862	0.869878	1.33784	1.87813	1.37493
						1.52265	0.956373	1.702	1	1.1934	1.15709	0.899398	1.03874	2.78691
						1.26793	1.17728	0.616131	1.41466	1.54508	0.666773	1.51552	2.0146	2.12597
						0.821681	1.30555	0.632456	1.31769	1.49479	2.06395	1.11789	2.18565	2.26747
						1.42766	1.07372	0.727967	1.26743	1.29968	0.709355	1.06836	1.67142	1.46422
						0.645415	1.37956	1.49436	0.690241	1.80198	2.27923	1.37401	2.58782	2.37073
						0.713831	1.05517	1.25429	1.02143	1.85973	0.940253	1.86315	1.95328	1.86281
						1.64336	1.17511	0.810756	1.02267	1.28737	1.84529	0.965652	1.62308	2.22808
						0.964992	1.00127	1.55576	1.3254	1.39563	1.6387	0.799681	1.24971	1.10989
						1.31769	1.09835	1.50286	1.12414	0.779515	1.21823	1.53888	1.52391	2.43776
						1.1139	1.74743	0.709355	0.843106	1.2849	0.979406	0.840837	1.5496	2.19959
						0.94969	1.01955	1.1371	1.0418	1.39243	0.833991	1.5285	2.42912	1.50752
						0.712044	1.17131	2.05653	1.24665	2.09397	2.61573	1.10989	1.68167	1.58134
						1.69337	1.30262	1.24409	1.1139	1.03074	1.64181	1.03197	1.91541	1.47765
						1.45899	1.2333	0.987824	1.02764	1.433	1.19287	1.02888	0.99681	1.51972
						1.34638	2.05219	1.07015	1.65148	1.62073	1.69901	0.980056	1.78779	1.56148
						0.726215	1.1281	0.777879	1.24665	1.22968	1.56189	1.81817	1.20825	1.86042
						1.69863	1.23794	1.82725	1.0749	1.08199	0.95103	1.61166	1.39973	1.59218
						1.82656	0.673426	1.67065	1.43877	1.54095	1.15709	1.36704	1.4841	1.71394
						1.13373	1.50074	1.91906	0.982004	1.12301	0.914149	1.03259	1.5765	2.07226
						1.24818	1.05335	0.584296	0.824776	1.32107	1.33688	1.89098	1.91707	1.54837
						1.43256	1.18268	1.26994	1.07786	1.47463	1.18644	2.06425	1.71394	1.65187
						1.17782	1.13317	0.935499	1.01014	1.23278	2.99894	2.22722	1.56677	1.90139
						1.30555	1.47635	1.49692	1.17944	0.914846	1.37262		0.944309	1.48367
						1.33593	0.617164	1.16313	1.21875	1.55166	0.972226
						0.750371	1.13878	1.37215	0.712044	1.24102	1.61166
						1.27244	1.26189	1.39105	1.23433	1.12527	1.05577
						1.72172	1.58857	1.33259	1.16477	1.17728	1.27494
						1.09428	1.02143	1.24051	1.15929	0.779515	1.25175
						2.00127	1.59936	1.5627	0.848378	1.28589	1.65994
						1.89972	0.693004	0.916932	1.46943	1.94543	0.974189
						0.879345	1.29674	1.02826	1.25936	0.661979	1.57488
						1.50836	1.36936	1.31042	1.39151	1.43167	1.25581
						0.962349	1.73205	0.721817	1.39517	0.908558	0.992969
						1.0749	0.850627	1.04302	1.15709	1.18537	1.06418
						2.28314	1.64801	1.16313	0.868412	1.3661	1.09835
						1.43034	1.0749	1.6077	1.21823	1.37401	2.26466
						0.999363	1.14269	1.39151	0.837801	0.650331	1.02578
						1.15874	1.51972	2.15985	1.11332	1.80375	0.753759
						1.34306	1.02392	1.30213	1.1196	1.8115	0.835517
						1.71765	1.46074	1.29477	1.33545	1.73132	1.86861
						1.07668	0.867679	0.830931	1.19287	1.12017	1.16477
						1.37401	1.48066	1.58737	1.2634	2.0388	1.58496
						1.60731	1.57771	1.3633	1.17349	0.74355	0.786834
						0.820129	0.827089	1.00445	1.1724	1.13766	0.87426
						1.49223	0.986534	1.49649	1.21666	1.32059	1.70013
						2.19409	1.17782	1.0114	1.38417	0.958369	1.13317
						2.21057	0.882238	1.36237	1.06777	1.10874	1.57488
						0.960361	1.20456	1.18966	1.27394	2.01996	1.19447
						1.98594	1.45155	2.12866	1.12017	1.75034	1.79844
						0.99361	1.87372	1.32684	0.915542	0.982004	1.06896
						0.853617	0.774597	1.01203	0.923163	1.33307	1.91008
						1.55617	1.82062	0.849878	1.20983	1.23019	0.741835
						0.741835	0.998087	1.73536	1.08317	1.37493	1.62622
						1.31333	0.549464	1.76664	1.24153	1.53805	1.24461
						1.13036	0.863263	0.88584	1.17998	0.866944	1.19926
						1.52223	1.39426	1.04241	0.658119	0.978104	2.3852
						1.20561	1.73352	1.06418	1.34969	0.87061	0.634467
						1.19926	1.21613	1.53971	1.3478	1.25226	0.997449
						0.989113	1.00951	1.46074	1.45943	1.42722	1.74597
						1.48667	1.93953	1.07904	1.15323	1.07727	3.43808
						1.09078	0.868412	1.50286	0.714722	1.80974	1.24869
						0.942283	1.1196	1.16258	0.673426	1.07549	1.2333
						0.925918	1.80057	1.13934	1.41781	0.679078	0.77624
						1.89367	1.76592	1.56962	0.707557	0.980056	1.49223
						1.52349	0.930037	1.24869	1.22916	1.30506	1.14658
						0.734066	1.15709	1.72542	1.45899	0.699408	0.87061
						1.64646	1.02018	0.94969	0.955707	2.0316	0.838561
						1.57852	1.17294	1.01768	0.693923	1.16368	1.33974
						2.5134	0.518449	1.42453	1.02578	1.6219	1.77491
						2.24403	1.2839	1.24818	1.06777	1.43611	1.79312
						0.710252	1.0233	1.04241	0.929352	1.74706	1.58295
						0.723579	0.610941	1.57448	1.0264	1.13429	1.12754
						0.822456	0.829396	1.27893	1.33355	1.36003	1.36424
						1.27444	1.40109	1.09428	1.22708	1.49734	1.11103
						1.39243	0.726215	1.02018	1.65649	1.37122	0.840079
						1.40291	1.81747	1.73866	1.08375	1.00508	0.586472
						1.57731	1.44628	2.22436	1.1859	1	2.08238
						1.11504	1.16477	1.19553	0.808395	1.2072	0.718278
						1.41556	1.29821	1.41601	1.05758	1.31672	0.820129
						1.3036	0.958369	1.26793	1.20297	1.2035	1.57407
						0.904342	1.67522	1.05577	1.1789	1.31962	0.858825
						1.15709	1.22084	1.48238	1.10874	0.934818	0.721817
						0.514751	2.11937	0.894427	1.32396	1.01705	0.63547
						0.959697	2.36239	2.02028	1.06418	1.37122	1.47203
						1.27144	2.30673	1.89737	1.30604	0.875716	1.95719
						1.34354	1.77527	1.84149	1.53474	1.00381	1.46161
						1.35816	1.28142	1.3075	1.10989	1.12527	0.581016
						1.84287	1.73719	1.17674	1.02392	1.60016	0.87061
						1.14436	1.55944	1.09486	1.94314	1.63013	1.86076
						1.50921	1.77096	1.33545	1.41511	0.836279	0.787643
						2.71701	1.56433	0.567709	0.954373	1.15323	1.43611
						1.38968	1.32203	3.46153	1.09603	1.53722	0.662941
						1.16914	1.27194	0.747821	1.29772	1.3143	0.90575
						0.784402	0.715613	1.10816	1.01329	1.50456	0.781147
						1.32348	1.25835	1.32251	1.36097	1.21088	1.56148
						0.642448	2.31197	1.61403	1.05698	1.30652	1.51468
						2.00223	1.73756	1.27993	1.30604	1.22656	1.21036
						1.24767	2.17044	1.10124	1.64026	0.754604	1.44054
						0.880793	1.83247	1.55903	0.76633	1.38922	1.25987
						1.45681	1.81641	0.93754	0.942959	1.53847	1.19766
						1.14436	2.26015	1.9653	1.37817	1.28688	1.82272
						2.24403	0.775419	1.35534	1.33926	1.97823	1.85424
						1.05275	0.944983	1.22708	1.31236	0.866209	1.19287
						0.730587	1.07253	1.0479	1.14825	0.834755	1.30652
						1.15599	1.40789	0.905046	0.734934	1.13486	2.16898
						1.4841	2.98553	1.37076	1.41601	1.83352	1.41421
						1.13205	0.862525	0.871341	0.875716	1.08903	0.717391
						1.37632	1.23742	0.830164	0.712938	1.03136	1.39608
						1.11103	1.05093	1.32444	1.43567	1.5214	0.958369
						1.50371	2.36993	0.598299	1.19019	1.3938	1.19713
						2.39399	0.877896	0.907155	0.992327	0.6274	0.865474
						1.41961	1.68546	1.07075	0.813109	1.23175	0.806818
						1.40064	0.849878	1.03012	1.45331	2.09458	1.56515
						1.33879	1.56596	1.31962	1.38509	1.34164	1.17131
						1.01955	1.15268	1.25531	1.37817	1.01955	1.61876
						0.942959	1.24051	1.12074	0.768819	1.08022	1.55043
						0.874989	1.39151	1.33498	1.10067	0.893002	2.17543
						0.779515	0.797288	1.48881	1.40064	0.867679	2.62132
						1.4088	1.54219	1.23639	1.10298	1.28092	1.9247
						0.535373	2.25083	1.31285	0.77624	2.10973	1.11618
						1.37215	1.12187	1.44363	1.09195	0.769647	0.629427
						0.799681	1.45287	1.42543	0.94969	1.11732	1.43789
						0.860307	0.958369	1.72874	1.09195	1.75507	2.01839
						0.880793	1.23071	1.45899	0.996171	0.789259	1.15323
						0.938219	0.926606	1.29379	1.13036	0.684682	1.66951
						2.12926	0.855108	1.27993	1.03751	0.959033	1.32348
						1.99777	1.92602	1.27694	1.02018	1.46596	1.96206
						1.0479	0.748672	1.13878	1.52223	1.53515	1.05335
						1.53888	1.402	1.38968	1.15599	1.63442	0.6274
						0.582111	1.56555	1.37215	1.09486	0.876443	1.33402
						0.847627	1.57043	0.642448	0.967629	0.644427	1.61245
						1.23433	1.00508	1.59218	0.713831	2.31967	1.46509
						1.31382	1.3143	0.841594	1.3661	0.889428	1.06418
						0.722698	1.05938	1.18698	0.94969	1.30506	1.41916
						0.757132	1.64375	1.31817	0.942959	1.51384	1.25429
						1.11161	1.1724	1.32732	1.19607	0.791676	1.99777
						0.681886	1.09428	1.34543	1.21456	1.04241	0.760489
						1.19019	2.06178	1.1675	1.85218	1.33307	1.95946
						1.54796	1.25784	0.571064	0.774597	1.25581	1.56799
						0.530593	1.94576	1.62269	0.699408	1.63208	1.12754
						1.12923	1.12414	0.964332	0.712044	0.906452	2.34643
						1.20297	1.01643	1.19553	1.19979	1.75325	1.433
						1.99841	2.88329	1.06777	1.30652	1.26743	0.725338
						1.61166	1.51216	1.33736	1.07253	0.925918	1.00508
						0.781147	2.02815	1.58697	0.942283	1.23845	1.21299
						1.27294	1.45287	1.19819	0.807607	0.846123	0.832462
						1.1966	1.98465	1.14491	0.749522	1.37493	1.22864
						1.43567	1.19126	1.13036	0.700318	1.53971	0.704851
						0.507272	1.04424	1.21979	1.85493	1.50583	1.20297
						1.07963	0.986534	1.15488	1.01893	1.15378	1.44319
						1.52391	0.66486	0.9517	0.779515	1.11789	0.606756
							0.657151	0.949019	1.40336	1.22344	2.05498
									1.10759	1.16641	0.795689
									1.17782	0.84537	1.10298
									1.41061	1.00635	1.57771
									0.732329	1.30604	1.34259
									1.69337	0.798087	1.01893
									1.07015	1.27494	1.25378
									0.837041	1.95164	1.09777
									1.16532	0.827859	1.19126
									1.15212	1.42409	1.07075
									2.3761	1.60413	1.90373
									0.661016	1.14491	1.18106
									1.6676	1.90607	1.0295
									0.887995	1.04546	1.19713
									1.05818	1.51216	1.83491
									1.35581	1.31962	1.12301
									0.711149	0.966312	0.628414
									1.20931	1.79028	1.02205
									1.03505	1.15433	1.58857
									1.15984	1.61718	0.680015
									1.58496	1.79277	2.45987
									1.1488	1.2276	1.66836
									1.18268	0.742693	0.603599
									0.633462	1.20456	1.70013
									1.26843	0.945657	2.37851
									1.00191	0.978755	1.09777
									1.09195	1.14101	0.746968
									1.09137	1.1789	0.659086
									1.47937	1.526	1.63598
									0.846875	1.60135	1.64917
									0.698497	1.17131	1.40789
									1.51132	2.27196	1.19287
									0.902932	1.20085	1.20772
									1.35816	0.921782	1.83976
									0.633462	1.2987	2.16604
									0.983948	1.38693	1.88761
									1.07904	1.19073	1.24051
									0.878621	0.868412	1.05154
									1.15212	1.51047	1.5533
									0.850627	1.26943	1.43833
									1.31721	1.42364	1.06657
									2.22436	1.58416	1.30604
									1.34591	1.32828	1.20403
									1.65994	0.809183	1.00825
									1.04851	1.36471	1.58657
									0.723579	1.16203	0.809183
									0.786024	1.98594	1.03074
									0.919706	0.644427	1.80763
									0.878621	1.62857	1.3661
									1.66684	1.38371	1.38555
									1.54012	1.03874	0.852124
									1.24153	1.52516	1.26893
									1.08081	0.640462	1.33116
									1.1438	1.24818	1.24051
									0.926606	1.48881	1.72024
									0.737529	0.989756	0.872802
									1.15212	1.40563	1.19233
									1.07431	0.914846	0.932089
									1.12923	0.683751	1.05517
									0.75122	0.942959	1.21875
									1.18644	1.11275	1.6077
									1.01705	1.68659	1.62661
									1.13205	1.56921	0.995531
									1.68885	1.43434	1.35016
									1.31236	2.14238	2.15395
									1.29231	0.961686	1.11561
									1.2844	1.44804	0.802067
									0.699408	1.49266	0.813892
									1.225	1.73315	1.28787
									0.871341	1.16914	0.900106
									0.982652	1.15874	1.54878
									0.822456	1.75797	2.93518
									0.629427	0.907857	0.99681
									1.08199	1.0264	0.941607
									1.99649	1.91641	1.49009
									1.15488	1.2492	1.23484
									1.71394	1.50032	1.09312
									1.61443	0.991685	1.54054
									0.968287	1.5459	0.812325
									1.11789	0.984595	1.2629
									1.08081	1.36657	1.09893
									1.18912	1.40427	1.43256
									1.06538	1.81957	0.658119
									1.2987	0.920399	1.04911
									1.65533	1.15874	1.07015
									1.39334	1.18805	1.323
									1.6085	1.16313	1.48195
									1.57852	1.07312	1.80763
									1.13148	1.35346	0.824776
									1.19873	0.831697	1.47894
									0.730587	1.15764	1.38048
									0.923852	1.54672	1.21561
									1.54714	1.45943	1.50667
									1.44187	1.12641	0.886559
									1.23691	1.23896	0.651309
									1.31962	1.0264	1.33068
									1.22864	0.864737	1.51384
									1.35909	1.64452	2.61475
									1.03997	1.32972	1.00825
									1.00254	1.52474	0.794086
									0.784402	1.41556	1.07134
									1.05033	1.32876	1.10816
									1.02267	1.55043	0.966312
									1.04729	1.616	0.802861
									1.32924	0.849878	1.03751
									1.20456	1.39563	2.39665
									1.23896	0.810756	1.12584
									1.25022	1.51972	0.794888
									1.11447	0.813109	1.27544
									1.37771	2.02059	0.852871
									0.985888	1.20191	1.08022
									1.65994	1.91541	1.28043
									1.73389	0.887277	1.99042
									1.41196	1.22188	0.813892
									1.65918	1.04972	0.7713
									0.745261	1.71319	2.35564
									1.3201	0.858825	1.3605
									1.25734	1.22656	1.34354
									1.06358	0.919014	0.945657
									1.58376	1.14658	1.80481
									0.944983	1.24461	0.987179
									0.874989	1.70649	2.00636
									1.84702	2.18711	1.10759
									1.33879	1.61915	1.42677
									0.790871	0.846123	1.63832
									0.92523	1.76267	1.71579
									0.729715	1.52391	1.29575
									1.15764	1.82411	0.873532
									1.33688	1.47506	1.21823
									0.651309	1.02205	0.833991
									1.2844	1.36097	0.915542
									1.15599	1.22916	1.14547
									0.734934	0.679078	0.762163
									0.970915	1.16258	1.18805
									1.26088	2.07748	1.15323
									1.14936	1.31042	1.01454
									2.00032	1.26491	1.04424
									1.16914	1.15874	0.643438
									1.19553	1.23278	0.861786
									0.728842	1.30652	0.67248
									1.31914	2.12147	0.647386
									1.82307	0.80997	1.40789
									0.895139	0.733198	1.45812
									1.36797	1.30993	1.4716
									1.03813	1.17023	1.16641
									0.886559	0.667727	1.3605
									1.7785	1.28638	1.58817
									0.812325	1.58335	1.13598
									1.00318	1.40291	0.798087
										1.85562	0.780331

## Sheet: FTIR_spectra
	Raw data
Wavenumber [cm-1]	Chitosan powder	β-TCP powder	Human bone powder	CS	CS β-TCP	CS β-TCP/HB	Ster. CS	Ster. CS β-TCP	Ster. CS β-TCP/HB
400.157	0.166911	0.0544302	0	0.340247	0.0220883	0.0858544	0.134167	0.101833	0.112982
400.639	0.162942	0.0539322	0.00178429	0.339089	0.0216679	0.0856711	0.127065	0.100856	0.108794
401.121	0.159297	0.0537025	0.00357187	0.339985	0.0214238	0.0852716	0.122898	0.0992955	0.105064
401.603	0.155732	0.0536151	0.00531849	0.341362	0.0213157	0.0846866	0.120005	0.0975111	0.102133
402.085	0.152286	0.0535712	0.0069906	0.341769	0.0213017	0.0839338	0.117234	0.0959479	0.100287
402.567	0.149286	0.0535261	0.00858235	0.340695	0.0213534	0.0830563	0.114382	0.0949819	0.0995865
403.05	0.147138	0.0534782	0.0100897	0.338761	0.02146	0.0821189	0.111993	0.094751	0.0997826
403.532	0.146057	0.0534542	0.0115085	0.337203	0.0216222	0.0812062	0.110756	0.0951147	0.100392
404.014	0.145929	0.0534962	0.0128259	0.337107	0.0218531	0.0804069	0.110936	0.0957527	0.100878
404.496	0.146292	0.0536437	0.0140227	0.338842	0.0221635	0.0797956	0.112112	0.0963092	0.100802
404.978	0.146443	0.0539217	0.015073	0.341848	0.0225599	0.0794151	0.113261	0.0965245	0.0999535
405.46	0.145683	0.0543329	0.0159484	0.344794	0.0230343	0.0792671	0.113218	0.0963388	0.0984244
405.942	0.1437	0.054857	0.016617	0.346253	0.0235637	0.0793117	0.111437	0.0959292	0.0966183
406.424	0.140829	0.055458	0.0170529	0.345657	0.0241099	0.0794752	0.108576	0.0956155	0.0950756
406.906	0.137931	0.056096	0.0172362	0.343759	0.0246245	0.0796648	0.10627	0.0956627	0.0942096
407.389	0.135924	0.056738	0.0171632	0.342116	0.0250556	0.0797876	0.106217	0.0961284	0.0941361
407.871	0.135387	0.0573696	0.0168488	0.342108	0.0253571	0.0797711	0.109346	0.0968601	0.0947169
408.353	0.136411	0.0580035	0.016335	0.344236	0.0254984	0.079583	0.11549	0.097607	0.0957117
408.835	0.138378	0.0586812	0.0156885	0.346985	0.0254728	0.0792448	0.123425	0.0977168	0.0967173
409.317	0.140902	0.0594631	0.0149977	0.350223	0.025301	0.0788334	0.131224	0.0976831	0.0979334
409.799	0.143315	0.0604153	0.0143576	0.351849	0.0250291	0.0784698	0.137027	0.0977776	0.0993415
410.281	0.145292	0.0615877	0.0138552	0.3518	0.024716	0.0782909	0.140063	0.0981416	0.100979
410.763	0.146876	0.0629995	0.0135504	0.349749	0.0244217	0.0784195	0.141081	0.0989499	0.102506
411.245	0.148231	0.064627	0.0134717	0.347179	0.0241909	0.078936	0.141706	0.100047	0.103887
411.728	0.149639	0.0664076	0.0136119	0.345229	0.0240453	0.0798684	0.143312	0.10118	0.104868
412.21	0.151426	0.0682474	0.0139365	0.344466	0.0239818	0.0811896	0.146282	0.101819	0.104792
412.692	0.152987	0.0700344	0.0143946	0.344876	0.0239779	0.082829	0.149887	0.101807	0.104428
413.174	0.154148	0.0716501	0.0149289	0.345966	0.0239992	0.0846879	0.152711	0.101328	0.103644
413.656	0.154478	0.072983	0.0154837	0.346695	0.0240087	0.0866543	0.15352	0.100498	0.102493
414.138	0.153758	0.0739342	0.0160127	0.347051	0.0239755	0.0886161	0.152171	0.0999831	0.101587
414.62	0.152143	0.0744291	0.0164797	0.345946	0.023885	0.0904738	0.149839	0.0995941	0.100922
415.103	0.150067	0.0744224	0.0168652	0.344717	0.0237423	0.0921477	0.148336	0.09978	0.100905
415.585	0.147906	0.0739077	0.0171628	0.343462	0.0235794	0.0935892	0.14923	0.10039	0.101271
416.067	0.146247	0.0729202	0.0173815	0.343854	0.0234531	0.0947862	0.153373	0.101159	0.101888
416.549	0.145001	0.0715436	0.0175417	0.344864	0.0234404	0.0957641	0.160771	0.102289	0.102766
417.031	0.14462	0.0699067	0.017672	0.346686	0.023622	0.0965812	0.170412	0.103695	0.10358
417.513	0.145168	0.068173	0.0177999	0.348507	0.0240588	0.0973119	0.179876	0.10523	0.104159
417.995	0.146427	0.0665178	0.0179472	0.348506	0.0247573	0.0980219	0.185413	0.106526	0.104203
418.477	0.147731	0.0650969	0.0181204	0.346501	0.0256471	0.0987348	0.184258	0.106319	0.103768
418.959	0.14824	0.0640058	0.0183161	0.342367	0.0265772	0.0994141	0.178281	0.104145	0.103108
419.442	0.148136	0.0632634	0.0185232	0.340286	0.0273567	0.0999696	0.1726	0.1014	0.10307
419.924	0.14815	0.0628195	0.0187385	0.342547	0.0278204	0.100296	0.169983	0.099178	0.103713
420.406	0.148045	0.062597	0.0189754	0.346317	0.0278888	0.100319	0.169478	0.0982225	0.105157
420.888	0.147874	0.06253	0.0192623	0.349623	0.0275858	0.100031	0.168813	0.0985508	0.106937
421.37	0.147449	0.0625908	0.019637	0.351329	0.0270178	0.0994872	0.166341	0.0996692	0.10899
421.852	0.146961	0.062786	0.0201347	0.351973	0.0263258	0.098781	0.161695	0.101081	0.110939
422.334	0.146524	0.0631432	0.0207811	0.351075	0.0256489	0.0980194	0.155632	0.102908	0.112782
422.816	0.146459	0.0636916	0.0215887	0.349973	0.025096	0.0972926	0.149466	0.104645	0.114146
423.298	0.14652	0.0644489	0.0225508	0.348997	0.024738	0.0966668	0.144405	0.106514	0.115359
423.781	0.146794	0.0654098	0.0236463	0.349104	0.0246063	0.0961771	0.141046	0.108017	0.115917
424.263	0.147077	0.0665459	0.0248367	0.350078	0.0246968	0.0958274	0.139214	0.109058	0.115809
424.745	0.146942	0.0678038	0.0260713	0.350824	0.0249741	0.0955966	0.138201	0.109728	0.115136
425.227	0.146101	0.0691109	0.0272895	0.350318	0.0253812	0.095445	0.137327	0.10999	0.114093
425.709	0.144557	0.0703867	0.0284304	0.349199	0.0258479	0.095324	0.136474	0.110029	0.113075
426.191	0.142864	0.0715558	0.0294387	0.347235	0.026303	0.0951871	0.136159	0.109838	0.112296
426.673	0.141237	0.0725617	0.0302777	0.344664	0.0266864	0.0950019	0.137131	0.109476	0.111675
427.155	0.140155	0.0733796	0.0309325	0.343541	0.0269592	0.0947565	0.139844	0.109005	0.111506
427.637	0.139788	0.074017	0.0314119	0.343965	0.0271079	0.0944624	0.144115	0.108411	0.111565
428.12	0.140035	0.0745106	0.0317443	0.345645	0.0271431	0.0941492	0.149079	0.107453	0.111697
428.602	0.140693	0.0749139	0.031968	0.347723	0.0270912	0.0938567	0.153414	0.106448	0.1117
429.084	0.141323	0.0752828	0.0321211	0.348998	0.0269838	0.0936242	0.155849	0.10561	0.111627
429.566	0.14175	0.0756622	0.0322337	0.349755	0.0268488	0.0934816	0.155786	0.105313	0.111599
430.048	0.142246	0.0760788	0.0323216	0.350308	0.0267032	0.0934447	0.153659	0.105512	0.11144
430.53	0.142231	0.0765364	0.0323879	0.348879	0.0265501	0.0935126	0.150707	0.106341	0.111357
431.012	0.142123	0.0770195	0.032422	0.347696	0.0263804	0.09367	0.148303	0.107701	0.111663
431.494	0.142039	0.0774957	0.0324072	0.347058	0.0261767	0.0938927	0.147305	0.109403	0.11238
431.977	0.141962	0.0779281	0.0323281	0.346748	0.0259211	0.0941528	0.147781	0.111115	0.113403
432.459	0.14184	0.0782875	0.0321808	0.34643	0.0256028	0.0944309	0.149182	0.112678	0.114632
432.941	0.141652	0.0785506	0.0319689	0.345786	0.0252246	0.0947132	0.150757	0.113975	0.115884
433.423	0.141166	0.078717	0.0317168	0.344196	0.0248065	0.0950038	0.152062	0.11476	0.116988
433.905	0.140409	0.0788062	0.0314609	0.34274	0.0243837	0.0953204	0.153167	0.115152	0.117928
434.387	0.13969	0.0788478	0.0312465	0.341182	0.0239987	0.095687	0.154517	0.115026	0.118592
434.869	0.138946	0.0788724	0.0311132	0.339814	0.0236922	0.0961261	0.156558	0.114537	0.118854
435.351	0.138369	0.0788974	0.0310885	0.339411	0.0234925	0.0966477	0.15935	0.113828	0.11894
435.834	0.138014	0.0789215	0.0311829	0.339822	0.02341	0.0972438	0.162396	0.113065	0.118895
436.316	0.137723	0.0789202	0.0313878	0.340261	0.0234339	0.0978859	0.164818	0.112315	0.118935
436.798	0.137477	0.078852	0.0316776	0.340366	0.0235362	0.098529	0.165901	0.111888	0.119089
437.28	0.137351	0.0786645	0.0320177	0.340413	0.0236763	0.0991163	0.165608	0.111885	0.11932
437.762	0.137491	0.0783088	0.0323693	0.340877	0.0238106	0.0995908	0.164635	0.112383	0.11971
438.244	0.137713	0.077749	0.0327013	0.340779	0.0238992	0.0999049	0.163938	0.113206	0.120178
438.726	0.138154	0.076974	0.0329922	0.341288	0.0239155	0.100031	0.164206	0.113824	0.120642
439.208	0.138815	0.0760007	0.0332396	0.342393	0.0238508	0.0999684	0.165573	0.114382	0.121034
439.69	0.13964	0.0748752	0.0334576	0.343556	0.0237161	0.0997424	0.167609	0.114459	0.121164
440.173	0.140568	0.0736637	0.0336761	0.344396	0.0235386	0.0994023	0.169517	0.113976	0.121021
440.655	0.141503	0.0724429	0.033933	0.344408	0.0233574	0.0990093	0.170486	0.113098	0.120649
441.137	0.142248	0.0712839	0.0342668	0.342893	0.0232111	0.0986256	0.170155	0.111809	0.119923
441.619	0.142586	0.0702424	0.0347051	0.340725	0.0231328	0.0983013	0.168907	0.110292	0.119064
442.101	0.142745	0.0693482	0.0352598	0.33843	0.0231386	0.0980654	0.167677	0.108859	0.118378
442.583	0.142672	0.068603	0.0359195	0.337021	0.0232261	0.0979214	0.167321	0.107604	0.117991
443.065	0.142407	0.0679827	0.0366503	0.336959	0.0233714	0.0978484	0.168028	0.106655	0.118022
443.547	0.141772	0.0674458	0.0374001	0.337331	0.0235369	0.0978091	0.169196	0.105796	0.118278
444.029	0.140862	0.0669455	0.0381091	0.338075	0.0236785	0.0977621	0.169826	0.105283	0.118718
444.512	0.139733	0.0664445	0.0387229	0.338601	0.0237589	0.0976755	0.169158	0.105078	0.119264
444.994	0.138378	0.0659231	0.0392053	0.337774	0.0237564	0.0975376	0.167124	0.105363	0.119817
445.476	0.136813	0.0653852	0.0395451	0.336408	0.0236712	0.0973607	0.164383	0.105531	0.119949
445.958	0.135869	0.0648526	0.039758	0.335736	0.023523	0.0971759	0.161932	0.105539	0.119778
446.44	0.135072	0.0643587	0.0398779	0.33494	0.0233447	0.0970246	0.160594	0.10558	0.11951
446.922	0.134741	0.0639361	0.0399485	0.334888	0.0231732	0.0969473	0.160627	0.105388	0.119152
447.404	0.134943	0.0636116	0.0400119	0.33605	0.023041	0.0969731	0.161635	0.105171	0.118931
447.886	0.135564	0.0633998	0.0401023	0.337666	0.0229706	0.0971156	0.162799	0.104874	0.118801
448.368	0.136223	0.0633021	0.040241	0.338569	0.0229707	0.0973716	0.163356	0.104492	0.118787
448.851	0.136824	0.0633087	0.0404367	0.339295	0.0230369	0.0977226	0.163025	0.104434	0.119145
449.333	0.137046	0.0634012	0.0406848	0.339913	0.0231529	0.0981398	0.162092	0.104548	0.119722
449.815	0.137056	0.0635559	0.0409738	0.339781	0.023295	0.0985901	0.161127	0.104929	0.120401
450.297	0.136848	0.0637499	0.0412865	0.340197	0.0234359	0.0990443	0.160608	0.105012	0.120951
450.779	0.13653	0.0639625	0.0416074	0.340952	0.0235511	0.0994831	0.160646	0.105281	0.121713
451.261	0.136255	0.0641809	0.0419255	0.341034	0.0236237	0.0999012	0.160923	0.10587	0.122369
451.743	0.135995	0.0643975	0.0422374	0.341496	0.0236462	0.100309	0.160849	0.106208	0.122994
452.226	0.135749	0.064611	0.0425472	0.340955	0.0236214	0.100727	0.159937	0.106447	0.123526
452.708	0.135532	0.0648201	0.042864	0.339336	0.0235593	0.101178	0.158211	0.106459	0.123912
453.19	0.13554	0.0650213	0.0431979	0.338763	0.0234724	0.101681	0.15625	0.106378	0.124082
453.672	0.135612	0.0652042	0.0435564	0.337181	0.0233718	0.102239	0.154805	0.107179	0.124783
454.154	0.135708	0.0653485	0.04394	0.335534	0.0232636	0.102837	0.154309	0.106351	0.124824
454.636	0.135974	0.0654251	0.0443408	0.335056	0.0231471	0.103435	0.154667	0.10609	0.125395
455.118	0.136265	0.065398	0.0447425	0.335504	0.0230162	0.103974	0.155315	0.10571	0.126112
455.6	0.136447	0.0652307	0.0451224	0.33605	0.0228618	0.104382	0.155438	0.10518	0.126965
456.082	0.136363	0.0648954	0.045457	0.336531	0.022677	0.104585	0.154322	0.104659	0.127988
456.565	0.136073	0.0643819	0.0457286	0.335822	0.0224617	0.104529	0.151822	0.104172	0.129054
457.047	0.13585	0.0637066	0.0459319	0.334839	0.0222274	0.104195	0.148726	0.103444	0.129802
457.529	0.135382	0.0629129	0.0460798	0.332835	0.0219958	0.103617	0.146524	0.102468	0.130233
458.011	0.135237	0.0620626	0.0462007	0.331578	0.0217955	0.102874	0.146471	0.101506	0.13019
458.493	0.135668	0.061219	0.0463306	0.331769	0.0216512	0.102072	0.148718	0.100808	0.129821
458.975	0.136566	0.0604319	0.0465033	0.333402	0.0215784	0.101319	0.152315	0.100321	0.129112
459.457	0.137456	0.0597248	0.0467398	0.334525	0.0215757	0.100694	0.155918	0.0999574	0.12791
459.939	0.138191	0.0590957	0.0470436	0.335024	0.0216269	0.10024	0.158516	0.0997581	0.126691
460.421	0.13856	0.0585229	0.0474027	0.336187	0.021704	0.0999601	0.15978	0.100097	0.125765
460.904	0.138421	0.0579744	0.0477912	0.335473	0.0217745	0.0998278	0.160027	0.100655	0.124867
461.386	0.137858	0.0574196	0.0481792	0.334585	0.0218061	0.099802	0.159928	0.100927	0.124142
461.868	0.137113	0.0568354	0.0485356	0.333794	0.0217738	0.0998385	0.160134	0.101127	0.123549
462.35	0.136393	0.0562122	0.0488357	0.33372	0.0216629	0.0999011	0.16096	0.101315	0.123295
462.832	0.135876	0.0555552	0.0490653	0.334667	0.0214723	0.0999664	0.162266	0.10143	0.123363
463.314	0.135698	0.0548834	0.0492236	0.33644	0.0212155	0.100029	0.16359	0.101652	0.123742
463.796	0.135638	0.0542245	0.0493216	0.338148	0.0209179	0.100095	0.164464	0.101814	0.124168
464.278	0.135771	0.0536084	0.0493823	0.339013	0.0206133	0.100185	0.164732	0.101996	0.124595
464.76	0.135903	0.0530617	0.0494349	0.339074	0.0203382	0.100318	0.164636	0.102101	0.124987
465.243	0.135911	0.0526001	0.0495099	0.338692	0.020124	0.10051	0.164649	0.10192	0.125262
465.725	0.135902	0.0522263	0.0496318	0.338578	0.0199927	0.100763	0.165189	0.101905	0.12578
466.207	0.135637	0.0519283	0.0498158	0.337948	0.0199516	0.101063	0.166373	0.101508	0.126014
466.689	0.135225	0.0516841	0.0500636	0.337692	0.0199942	0.101382	0.167919	0.100964	0.126288
467.171	0.135374	0.0514661	0.0503666	0.33863	0.0201008	0.101679	0.16926	0.100037	0.126116
467.653	0.13511	0.0512489	0.0507053	0.338409	0.0202445	0.101908	0.169869	0.099501	0.125972
468.135	0.134689	0.0510152	0.0510565	0.33741	0.0203956	0.102032	0.169622	0.0993745	0.126055
468.617	0.134011	0.0507615	0.0513963	0.33545	0.0205291	0.102027	0.168904	0.0997268	0.126496
469.099	0.133507	0.0505007	0.0517067	0.334853	0.020629	0.101893	0.168374	0.100079	0.126988
469.582	0.133021	0.0502601	0.0519775	0.333769	0.0206934	0.10166	0.168568	0.100509	0.127624
470.064	0.132539	0.0500774	0.0522098	0.333244	0.0207341	0.10138	0.169637	0.100992	0.128489
470.546	0.132089	0.0499922	0.0524128	0.333333	0.020774	0.101125	0.171262	0.101377	0.12947
471.028	0.131704	0.0500354	0.052602	0.3346	0.0208415	0.100968	0.172751	0.101326	0.130168
471.51	0.130942	0.0502218	0.0527919	0.335445	0.0209616	0.100972	0.173321	0.101235	0.130841
471.992	0.130316	0.0505434	0.052992	0.335293	0.0211483	0.101169	0.172553	0.101086	0.131147
472.474	0.130081	0.0509727	0.0532013	0.334519	0.0214002	0.101556	0.170753	0.100687	0.130885
472.957	0.130348	0.0514675	0.0534115	0.333886	0.0216984	0.102096	0.168793	0.100418	0.130416
473.439	0.131173	0.0519834	0.0536069	0.333518	0.0220127	0.10273	0.16749	0.100383	0.129906
473.921	0.132511	0.0524846	0.0537719	0.333779	0.0223079	0.10339	0.167094	0.100871	0.129624
474.403	0.134111	0.0529521	0.053896	0.334414	0.0225538	0.104019	0.167288	0.1019	0.12958
474.885	0.135515	0.0533864	0.0539784	0.335162	0.0227306	0.104582	0.167509	0.102877	0.129516
475.367	0.136519	0.0538047	0.054027	0.335944	0.0228333	0.10507	0.16732	0.103967	0.129508
475.849	0.137121	0.0542346	0.0540593	0.335887	0.0228705	0.105499	0.16663	0.105138	0.12953
476.331	0.13728	0.0547065	0.0540951	0.335444	0.0228615	0.105899	0.165718	0.106158	0.129582
476.813	0.137091	0.0552454	0.0541545	0.334857	0.0228301	0.106308	0.16506	0.106844	0.129675
477.296	0.136831	0.0558663	0.0542513	0.334872	0.0228004	0.106755	0.165038	0.107331	0.129936
477.778	0.136651	0.0565701	0.0543911	0.335135	0.0227917	0.10726	0.165695	0.1076	0.13027
478.26	0.136764	0.0573453	0.0545702	0.336273	0.0228156	0.107824	0.166683	0.107488	0.130798
478.742	0.137081	0.0581687	0.0547745	0.337974	0.0228748	0.108432	0.167433	0.107697	0.131588
479.224	0.137304	0.0590101	0.0549843	0.339211	0.0229643	0.109053	0.167485	0.108018	0.132237
479.706	0.137565	0.0598384	0.0551764	0.339583	0.0230725	0.109651	0.166755	0.108597	0.132675
480.188	0.137586	0.0606276	0.05533	0.339525	0.023186	0.110189	0.165599	0.109424	0.133131
480.67	0.13739	0.0613626	0.0554326	0.339305	0.023293	0.110644	0.164614	0.110435	0.133482
481.152	0.137121	0.0620427	0.055483	0.339648	0.0233874	0.111009	0.164329	0.111413	0.134003
481.635	0.136856	0.0626821	0.0554939	0.339886	0.0234716	0.111301	0.164932	0.112316	0.134585
482.117	0.136697	0.0633081	0.0554913	0.340793	0.0235568	0.111559	0.166173	0.112817	0.135294
482.599	0.136767	0.0639542	0.0555087	0.342157	0.0236612	0.111835	0.167478	0.11315	0.13618
483.081	0.136787	0.0646531	0.0555817	0.343055	0.0238062	0.112187	0.168249	0.11308	0.136904
483.563	0.136819	0.0654296	0.0557397	0.342778	0.0240108	0.11266	0.168209	0.112829	0.137372
484.045	0.136732	0.0662946	0.0559986	0.342763	0.0242866	0.113279	0.167597	0.112612	0.137682
484.527	0.136427	0.0672455	0.0563587	0.341542	0.0246344	0.114044	0.167033	0.112763	0.137792
485.009	0.135997	0.0682685	0.0568024	0.340754	0.0250435	0.114927	0.167148	0.113053	0.137787
485.491	0.135528	0.0693459	0.0573004	0.340102	0.0254936	0.115882	0.168208	0.113475	0.137717
485.974	0.135175	0.070464	0.0578172	0.340311	0.02596	0.116858	0.16999	0.114754	0.138129
486.456	0.134883	0.0716216	0.0583199	0.34139	0.0264185	0.117811	0.171937	0.116039	0.138632
486.938	0.134625	0.072835	0.0587833	0.34267	0.0268512	0.118714	0.173487	0.117418	0.139297
487.42	0.134548	0.0741382	0.0591963	0.343232	0.0272507	0.119568	0.174365	0.119031	0.140057
487.902	0.134461	0.0755811	0.0595598	0.34328	0.0276205	0.120397	0.174702	0.120611	0.140827
488.384	0.134254	0.0772213	0.0598866	0.343302	0.0279741	0.121245	0.174911	0.12206	0.141569
488.866	0.133978	0.0791164	0.060196	0.343351	0.028332	0.122161	0.175431	0.123506	0.142283
489.348	0.13363	0.0813128	0.0605082	0.343581	0.0287162	0.123196	0.176479	0.125034	0.143066
489.831	0.133284	0.0838366	0.0608402	0.343964	0.0291469	0.124379	0.177931	0.126799	0.143875
490.313	0.132908	0.0866817	0.0612013	0.344376	0.029637	0.125718	0.179377	0.128695	0.144744
490.795	0.132612	0.0898037	0.0615916	0.344543	0.0301885	0.127186	0.18035	0.130828	0.145692
491.277	0.132481	0.0931153	0.062003	0.344363	0.0307913	0.128725	0.180607	0.133138	0.146707
491.759	0.132718	0.0964902	0.0624198	0.344665	0.0314233	0.130251	0.180297	0.135624	0.147545
492.241	0.133127	0.0997747	0.0628264	0.344126	0.0320541	0.131668	0.179875	0.13788	0.148413
492.723	0.13381	0.102808	0.0632095	0.344153	0.0326502	0.132885	0.179819	0.139991	0.14931
493.205	0.134625	0.105444	0.0635636	0.344894	0.0331803	0.133837	0.18034	0.141788	0.150249
493.688	0.135434	0.107574	0.0638923	0.345867	0.0336219	0.134494	0.181266	0.143258	0.151281
494.17	0.136151	0.109134	0.0642072	0.346865	0.0339628	0.134868	0.182171	0.144531	0.152217
494.652	0.136582	0.110107	0.0645232	0.347966	0.0342001	0.134998	0.18264	0.145235	0.153109
495.134	0.136755	0.110512	0.0648551	0.348115	0.0343388	0.134943	0.182508	0.145527	0.153741
495.616	0.136678	0.110388	0.0652116	0.347467	0.0343859	0.134762	0.181956	0.145377	0.154113
496.098	0.136381	0.109781	0.0655943	0.346432	0.0343475	0.134505	0.1814	0.144783	0.154278
496.58	0.136039	0.108738	0.065996	0.345198	0.0342271	0.134206	0.181273	0.143733	0.154172
497.062	0.135734	0.107301	0.0664032	0.343819	0.0340244	0.133879	0.181791	0.142339	0.153867
497.544	0.135597	0.105513	0.0667987	0.343399	0.0337378	0.133524	0.182852	0.140554	0.15352
498.027	0.135699	0.103422	0.0671661	0.343875	0.0333661	0.133136	0.184097	0.138328	0.152889
498.509	0.135674	0.101087	0.0674944	0.343409	0.032913	0.132712	0.18512	0.13609	0.152349
498.991	0.135661	0.0985866	0.0677825	0.342761	0.0323902	0.132258	0.185695	0.134068	0.151931
499.473	0.135591	0.0960137	0.0680411	0.341718	0.0318192	0.131799	0.185876	0.132235	0.151568
499.955	0.135597	0.0934753	0.0682933	0.34187	0.0312308	0.131378	0.185935	0.130571	0.151268
500.437	0.135491	0.0910819	0.0685698	0.341828	0.0306631	0.13105	0.186185	0.129374	0.151107
500.919	0.135313	0.0889358	0.068904	0.342383	0.0301562	0.130879	0.186775	0.128359	0.151062
501.401	0.13514	0.0871206	0.069323	0.344068	0.0297466	0.130923	0.187573	0.127875	0.151325
501.884	0.134886	0.0856931	0.0698417	0.345606	0.0294606	0.131221	0.188215	0.127535	0.151628
502.366	0.134509	0.0846818	0.0704573	0.346877	0.0293117	0.131787	0.188346	0.127766	0.152076
502.848	0.134274	0.0840893	0.0711497	0.347866	0.0292973	0.132605	0.187901	0.128305	0.152684
503.33	0.134237	0.0838996	0.0718836	0.349332	0.029402	0.133632	0.187178	0.129259	0.153543
503.812	0.134274	0.0840863	0.0726179	0.349982	0.0296	0.134808	0.186641	0.130378	0.154576
504.294	0.134478	0.0846217	0.0733121	0.350506	0.0298619	0.136067	0.186643	0.131243	0.155687
504.776	0.134694	0.0854811	0.0739367	0.351333	0.0301588	0.137351	0.187247	0.132356	0.157046
505.258	0.134861	0.0866452	0.0744774	0.352233	0.0304678	0.13862	0.188205	0.133476	0.158483
505.74	0.135059	0.0880982	0.0749381	0.353647	0.0307743	0.139857	0.189066	0.134895	0.160207
506.223	0.135123	0.0898227	0.0753369	0.355428	0.0310719	0.141067	0.189387	0.136334	0.161992
506.705	0.135253	0.0917934	0.075702	0.35624	0.0313609	0.142271	0.188985	0.13776	0.163408
507.187	0.135371	0.0939725	0.0760611	0.356529	0.0316453	0.143498	0.188066	0.139045	0.164657
507.669	0.135572	0.0963066	0.0764378	0.356483	0.0319286	0.144769	0.187109	0.140693	0.165712
508.151	0.135886	0.0987275	0.076843	0.356586	0.0322123	0.146096	0.186578	0.142315	0.166691
508.633	0.136231	0.101157	0.0772752	0.356516	0.0324941	0.147472	0.186677	0.143894	0.1675
509.115	0.136526	0.103516	0.0777206	0.356581	0.0327689	0.148873	0.18729	0.145491	0.168307
509.597	0.136731	0.105736	0.0781581	0.356726	0.0330301	0.150265	0.188106	0.147196	0.16915
510.079	0.136781	0.107773	0.0785659	0.356803	0.0332732	0.151612	0.18883	0.148721	0.169846
510.562	0.136626	0.109616	0.0789281	0.356921	0.0334987	0.152887	0.189371	0.149981	0.170633
511.044	0.136596	0.111289	0.0792395	0.356988	0.0337134	0.15408	0.189904	0.151343	0.171557
511.526	0.136459	0.112853	0.0795087	0.357133	0.0339318	0.155201	0.190757	0.152367	0.172384
512.008	0.136424	0.114396	0.0797555	0.357342	0.0341743	0.156286	0.192201	0.153432	0.173431
512.49	0.136508	0.116021	0.0800074	0.357759	0.0344645	0.157382	0.194252	0.154631	0.174737
512.972	0.136704	0.117835	0.0802932	0.358858	0.0348257	0.158545	0.196624	0.1559	0.176166
513.454	0.136868	0.119938	0.0806372	0.359961	0.035278	0.159829	0.19884	0.157575	0.177795
513.936	0.136915	0.122416	0.0810527	0.360748	0.035835	0.161277	0.20045	0.159797	0.179524
514.418	0.136808	0.12534	0.0815395	0.361273	0.0365003	0.162914	0.201249	0.162049	0.1813
514.901	0.13659	0.128758	0.0820815	0.36135	0.0372686	0.164744	0.201367	0.164596	0.182877
515.383	0.136298	0.132701	0.08265	0.361159	0.0381237	0.166749	0.201191	0.167296	0.184436
515.865	0.136115	0.137183	0.0832066	0.360855	0.0390412	0.168896	0.20116	0.170023	0.18592
516.347	0.136147	0.142198	0.0837133	0.360578	0.0399925	0.171141	0.20152	0.172772	0.187454
516.829	0.13641	0.147727	0.0841414	0.360136	0.0409498	0.173446	0.202192	0.175563	0.189084
517.311	0.136975	0.15374	0.0844808	0.35968	0.0418922	0.175786	0.202823	0.178594	0.190774
517.793	0.137567	0.160197	0.0847446	0.359078	0.0428111	0.178163	0.203044	0.181951	0.192721
518.275	0.137891	0.16706	0.0849666	0.359432	0.0437121	0.180598	0.202748	0.183396	0.19384
518.758	0.138144	0.174286	0.0851912	0.359042	0.0446118	0.18313	0.2022	0.187457	0.196158
519.24	0.138135	0.181837	0.0854629	0.358993	0.0455327	0.185798	0.201875	0.191711	0.198491
519.722	0.137919	0.189674	0.0858136	0.35959	0.0464975	0.188631	0.202161	0.196122	0.200906
520.204	0.137582	0.19776	0.086257	0.360743	0.0475228	0.191637	0.203143	0.20066	0.203387
520.686	0.137209	0.206052	0.0867876	0.362139	0.048618	0.194799	0.20456	0.205295	0.205886
521.168	0.136838	0.214509	0.0873843	0.36323	0.0497843	0.198082	0.205952	0.209916	0.208292
521.65	0.136558	0.223094	0.088016	0.363946	0.051017	0.201439	0.206891	0.21459	0.210615
522.132	0.136371	0.231772	0.0886496	0.364109	0.0523084	0.20482	0.207185	0.21924	0.212828
522.615	0.136266	0.240527	0.0892554	0.363778	0.0536515	0.208184	0.206945	0.22382	0.214963
523.097	0.136189	0.24936	0.0898141	0.363073	0.0550404	0.211505	0.206481	0.228296	0.217109
523.579	0.136141	0.258294	0.0903191	0.36227	0.0564742	0.214783	0.206115	0.232865	0.21941
524.061	0.136101	0.267372	0.0907779	0.361571	0.0579552	0.218043	0.205996	0.237463	0.221917
524.543	0.135969	0.276649	0.0912096	0.360698	0.0594871	0.221328	0.206008	0.242162	0.224644
525.025	0.135777	0.286175	0.0916389	0.359719	0.0610734	0.224694	0.205813	0.247072	0.227505
525.507	0.135391	0.29598	0.0920896	0.358324	0.0627119	0.228188	0.205048	0.25202	0.23038
525.989	0.134846	0.30606	0.0925764	0.356546	0.0643937	0.231839	0.203574	0.256816	0.232998
526.471	0.134186	0.316368	0.0931002	0.354688	0.0661024	0.235648	0.201601	0.261338	0.235277
526.954	0.133574	0.326824	0.0936474	0.352973	0.0678165	0.239587	0.199561	0.265425	0.23701
527.436	0.133008	0.337336	0.0941929	0.351913	0.0695155	0.243606	0.197835	0.269335	0.238674
527.918	0.132601	0.347828	0.0947072	0.351411	0.0711857	0.247655	0.196565	0.273314	0.240326
528.4	0.132342	0.358276	0.0951644	0.351278	0.0728277	0.2517	0.195628	0.277483	0.242172
528.882	0.132176	0.368726	0.0955493	0.350977	0.0744595	0.25574	0.194764	0.281896	0.244269
529.364	0.132137	0.379306	0.0958607	0.350497	0.0761184	0.259815	0.193747	0.28679	0.24674
529.846	0.132169	0.390216	0.0961118	0.349573	0.077858	0.264004	0.192517	0.292165	0.249561
530.328	0.13223	0.401703	0.0963268	0.348293	0.079743	0.268417	0.19121	0.298062	0.252729
530.811	0.132256	0.414025	0.0965352	0.346828	0.0818404	0.273172	0.190061	0.304474	0.256215
531.293	0.132219	0.427407	0.096765	0.345594	0.0842121	0.278379	0.18925	0.311487	0.260042
531.775	0.132082	0.441995	0.0970374	0.344788	0.0869036	0.284112	0.18876	0.319104	0.264185
532.257	0.131831	0.457816	0.0973618	0.3444	0.0899382	0.290394	0.188376	0.327252	0.268574
532.739	0.131488	0.474741	0.0977345	0.344246	0.0933091	0.297184	0.187782	0.335774	0.273104
533.221	0.131097	0.492472	0.0981398	0.344039	0.0969782	0.304372	0.186751	0.344567	0.277726
533.703	0.130815	0.510556	0.0985555	0.343732	0.100878	0.311792	0.18528	0.353133	0.282203
534.185	0.130638	0.52843	0.0989573	0.343359	0.104921	0.319241	0.183616	0.361457	0.286771
534.667	0.130651	0.545497	0.0993282	0.342711	0.109007	0.326512	0.182141	0.369426	0.291254
535.149	0.130926	0.561221	0.0996628	0.342529	0.11304	0.333427	0.181172	0.377184	0.295866
535.632	0.131351	0.575221	0.0999701	0.342728	0.116941	0.339866	0.18081	0.384591	0.30052
536.114	0.131754	0.587312	0.100272	0.342979	0.120652	0.345777	0.180901	0.391375	0.304993
536.596	0.132015	0.597506	0.1006	0.343109	0.124141	0.351172	0.181137	0.397306	0.309056
537.078	0.132124	0.60595	0.100984	0.343253	0.127393	0.356102	0.181231	0.402299	0.312573
537.56	0.132062	0.612839	0.101446	0.34323	0.130406	0.360628	0.181085	0.406166	0.315409
538.042	0.131911	0.618322	0.101998	0.343099	0.133175	0.364789	0.180835	0.408919	0.317596
538.524	0.131764	0.622447	0.102633	0.342912	0.135687	0.368577	0.180751	0.410653	0.31927
539.006	0.131748	0.625138	0.103328	0.342948	0.137918	0.371938	0.18108	0.411607	0.320659
539.489	0.131912	0.626234	0.104049	0.343221	0.139831	0.374775	0.181893	0.41199	0.321895
539.971	0.132191	0.625557	0.104758	0.343816	0.141388	0.376976	0.183046	0.411657	0.323069
540.453	0.132547	0.622998	0.105421	0.344283	0.142556	0.378449	0.184249	0.410517	0.323851
540.935	0.132907	0.618595	0.106018	0.344817	0.143318	0.379149	0.185214	0.408737	0.324267
541.417	0.133176	0.612561	0.106542	0.345164	0.143682	0.379104	0.185806	0.40628	0.324117
541.899	0.133209	0.60528	0.107007	0.345343	0.143686	0.378417	0.186093	0.403372	0.323616
542.381	0.133105	0.597246	0.10744	0.345486	0.143388	0.377255	0.186282	0.40041	0.322802
542.863	0.132904	0.588981	0.107877	0.345815	0.142864	0.375821	0.186569	0.397543	0.321899
543.346	0.132679	0.580954	0.108355	0.346388	0.142198	0.374321	0.187014	0.394812	0.321026
543.828	0.132468	0.573513	0.1089	0.34696	0.141468	0.372934	0.187516	0.392013	0.320153
544.31	0.132388	0.566849	0.109528	0.34769	0.140737	0.371783	0.187873	0.389114	0.31932
544.792	0.132441	0.560986	0.110232	0.348268	0.140049	0.370923	0.187928	0.385912	0.318433
545.274	0.132658	0.5558	0.110993	0.348729	0.139426	0.370343	0.187694	0.382499	0.317554
545.756	0.133005	0.551064	0.111778	0.348941	0.138869	0.369977	0.18739	0.37909	0.316754
546.238	0.133465	0.546504	0.112548	0.349422	0.138365	0.369727	0.187336	0.376046	0.31637
546.72	0.133981	0.541872	0.113275	0.350254	0.137894	0.369494	0.187777	0.373663	0.316552
547.202	0.134484	0.536992	0.113941	0.351438	0.137433	0.369197	0.18874	0.372034	0.317334
547.685	0.134896	0.531789	0.114546	0.352791	0.136969	0.368798	0.19001	0.370993	0.31858
548.167	0.13515	0.526289	0.115109	0.354008	0.136492	0.368295	0.19123	0.370224	0.320028
548.649	0.135233	0.520575	0.115659	0.354752	0.136	0.367718	0.192062	0.36941	0.32132
549.131	0.135205	0.514745	0.116229	0.355034	0.135489	0.367103	0.192337	0.368238	0.322162
549.613	0.135112	0.508858	0.116845	0.354927	0.134953	0.366468	0.192108	0.366517	0.322403
550.095	0.134948	0.502899	0.117517	0.354775	0.134376	0.365799	0.191575	0.364268	0.322227
550.577	0.134783	0.496773	0.118238	0.354828	0.133731	0.365038	0.190949	0.361497	0.321661
551.059	0.134622	0.490313	0.118982	0.355188	0.132984	0.364087	0.190329	0.358212	0.320796
551.542	0.134443	0.483319	0.119712	0.355727	0.132094	0.362828	0.189673	0.354382	0.319658
552.024	0.134243	0.475604	0.120382	0.35626	0.131019	0.361142	0.188872	0.350019	0.318248
552.506	0.13399	0.467034	0.120954	0.35637	0.129729	0.358936	0.187861	0.345223	0.316572
552.988	0.133796	0.457563	0.121398	0.356142	0.128204	0.356167	0.1867	0.339887	0.314555
553.47	0.133642	0.447245	0.121705	0.355633	0.126438	0.352849	0.185567	0.334412	0.312526
553.952	0.133614	0.436216	0.121887	0.355039	0.124443	0.34905	0.184656	0.328887	0.310527
554.434	0.133748	0.424664	0.121968	0.354731	0.122239	0.344878	0.184054	0.323417	0.308683
554.916	0.134014	0.412782	0.121985	0.354859	0.119849	0.340449	0.183668	0.317933	0.30697
555.398	0.134318	0.400732	0.121971	0.355368	0.117295	0.335867	0.183259	0.312238	0.305237
555.881	0.13452	0.388621	0.12195	0.355844	0.114592	0.331201	0.182571	0.306046	0.303206
556.363	0.134616	0.376498	0.121931	0.35628	0.111747	0.326477	0.181494	0.299451	0.300744
556.845	0.134539	0.364362	0.121902	0.356372	0.108761	0.321678	0.180151	0.292347	0.297743
557.327	0.134327	0.352192	0.121833	0.356112	0.105634	0.31676	0.178867	0.284861	0.294265
557.809	0.134058	0.339977	0.121684	0.355616	0.102373	0.311669	0.178006	0.277146	0.290462
558.291	0.133841	0.327748	0.121412	0.35519	0.0989982	0.306374	0.177796	0.2694	0.286543
558.773	0.133744	0.31559	0.120979	0.354908	0.0955459	0.300878	0.178215	0.261815	0.282625
559.255	0.133681	0.303654	0.120362	0.354783	0.0920702	0.295231	0.178992	0.254167	0.278812
559.737	0.133729	0.292135	0.119561	0.35486	0.0886391	0.289532	0.179741	0.246741	0.275032
560.22	0.133751	0.281253	0.118589	0.354823	0.0853275	0.283913	0.180141	0.239558	0.271285
560.702	0.133683	0.271223	0.117478	0.354569	0.082209	0.278518	0.18009	0.232765	0.267598
561.184	0.133505	0.262224	0.116267	0.354185	0.079347	0.273481	0.179725	0.226573	0.264076
561.666	0.133273	0.254383	0.114992	0.353803	0.0767876	0.268908	0.179315	0.221129	0.260755
562.148	0.132924	0.24776	0.113686	0.353479	0.0745566	0.264858	0.179088	0.216523	0.257877
562.63	0.132561	0.242349	0.112366	0.353372	0.072658	0.261342	0.179093	0.21281	0.255438
563.112	0.132218	0.238086	0.11104	0.353384	0.071077	0.258325	0.179181	0.209964	0.253412
563.594	0.131893	0.234859	0.109704	0.353099	0.0697837	0.255739	0.179102	0.207889	0.251644
564.077	0.131648	0.232527	0.108352	0.352711	0.0687403	0.253497	0.178669	0.206621	0.250164
564.559	0.131453	0.230943	0.106977	0.35197	0.0679063	0.251509	0.177889	0.205969	0.248852
565.041	0.131288	0.229966	0.10558	0.350845	0.0672455	0.249703	0.176977	0.20577	0.247642
565.523	0.131181	0.229476	0.104174	0.349672	0.0667287	0.24803	0.176249	0.205969	0.246554
566.005	0.131126	0.229383	0.102781	0.348711	0.0663364	0.24647	0.175952	0.206463	0.245573
566.487	0.131096	0.229619	0.101431	0.348124	0.0660576	0.24503	0.176136	0.207139	0.244654
566.969	0.131044	0.230137	0.100158	0.347903	0.0658863	0.243728	0.176621	0.207878	0.24372
567.451	0.130911	0.230892	0.0989904	0.347896	0.0658177	0.242582	0.177083	0.208573	0.242685
567.933	0.130665	0.231835	0.0979476	0.347902	0.0658433	0.241599	0.177229	0.20915	0.241501
568.416	0.130274	0.2329	0.0970323	0.347588	0.0659482	0.240761	0.176952	0.209489	0.240129
568.898	0.12989	0.234006	0.0962312	0.347346	0.0661102	0.240029	0.176383	0.209889	0.238738
569.38	0.129516	0.235069	0.0955169	0.347187	0.0663017	0.239344	0.175791	0.210172	0.237416
569.862	0.129228	0.236009	0.0948528	0.347201	0.0664943	0.238646	0.175412	0.210432	0.236198
570.344	0.129041	0.23678	0.0942001	0.347426	0.066664	0.237886	0.175314	0.210669	0.235087
570.826	0.128924	0.237372	0.0935261	0.347732	0.0667969	0.23704	0.175371	0.210872	0.234029
571.308	0.128821	0.23783	0.0928082	0.347852	0.0668925	0.236117	0.175354	0.211071	0.23294
571.79	0.128652	0.238246	0.0920375	0.347629	0.0669642	0.235159	0.175082	0.211226	0.231822
572.273	0.128377	0.238745	0.0912171	0.347006	0.0670378	0.234235	0.174534	0.211374	0.230715
572.755	0.128016	0.23947	0.0903597	0.346033	0.0671468	0.233424	0.173863	0.211651	0.229675
573.237	0.127582	0.240553	0.0894827	0.345059	0.0673263	0.232803	0.1733	0.212023	0.228858
573.719	0.127159	0.242099	0.0886021	0.344251	0.0676065	0.232424	0.173022	0.212641	0.228279
574.201	0.126811	0.244157	0.0877301	0.343729	0.0680071	0.232307	0.173046	0.213587	0.227913
574.683	0.126581	0.246715	0.0868711	0.343456	0.0685317	0.232429	0.173206	0.214911	0.227671
575.165	0.126482	0.24969	0.0860223	0.343264	0.0691666	0.232726	0.173231	0.216618	0.227425
575.647	0.126499	0.252939	0.0851751	0.342954	0.0698805	0.2331	0.1729	0.218652	0.227072
576.13	0.126602	0.256281	0.0843196	0.342428	0.07063	0.233439	0.172178	0.220895	0.226574
576.612	0.126766	0.259527	0.083448	0.34176	0.0713661	0.233634	0.171249	0.223189	0.225973
577.094	0.12697	0.262516	0.0825594	0.341137	0.0720432	0.233608	0.17039	0.225364	0.225348
577.576	0.127192	0.265148	0.081661	0.340736	0.0726275	0.233325	0.169797	0.227259	0.224753
578.058	0.127401	0.267406	0.0807688	0.34061	0.0731026	0.232802	0.16947	0.228736	0.224185
578.54	0.127552	0.269351	0.079904	0.34066	0.073472	0.232101	0.16922	0.229701	0.223585
579.022	0.1276	0.271114	0.0790898	0.340687	0.0737573	0.231319	0.16877	0.230122	0.222884
579.504	0.12751	0.272869	0.0783464	0.340493	0.073994	0.230566	0.167916	0.230065	0.222051
579.986	0.127279	0.274802	0.0776874	0.339993	0.0742264	0.229947	0.166653	0.229711	0.221139
580.468	0.126944	0.277087	0.0771168	0.339273	0.0745006	0.229552	0.165215	0.229344	0.220279
580.951	0.126577	0.279866	0.0766303	0.338553	0.0748604	0.229444	0.163968	0.229287	0.219642
581.433	0.126256	0.283232	0.0762149	0.338064	0.075343	0.229655	0.163219	0.229821	0.219365
581.915	0.126033	0.287229	0.0758529	0.337916	0.0759749	0.23019	0.163064	0.231119	0.2195
582.397	0.125922	0.29185	0.0755264	0.338046	0.0767724	0.231032	0.163356	0.233238	0.220014
582.879	0.125895	0.297046	0.0752217	0.338262	0.0777391	0.232151	0.163796	0.236137	0.220813
583.361	0.125908	0.302735	0.0749318	0.338351	0.0788678	0.233509	0.164088	0.239713	0.221803
583.843	0.125911	0.308816	0.0746595	0.338197	0.0801407	0.235074	0.164076	0.243818	0.222919
584.325	0.125874	0.315173	0.0744147	0.337837	0.0815319	0.236813	0.163796	0.248278	0.224139
584.808	0.125781	0.321679	0.0742133	0.337432	0.0830074	0.238696	0.163428	0.252897	0.225465
585.29	0.125632	0.328195	0.0740719	0.337173	0.0845278	0.240688	0.163177	0.257466	0.22689
585.772	0.125429	0.334562	0.0740044	0.337168	0.0860481	0.242746	0.163149	0.261775	0.228367
586.254	0.125175	0.340602	0.0740185	0.337381	0.0875194	0.244812	0.163305	0.265634	0.229808
586.736	0.124873	0.346115	0.0741135	0.337657	0.0888905	0.24681	0.163499	0.268896	0.231111
587.218	0.124511	0.350892	0.0742818	0.337783	0.0901117	0.248656	0.163592	0.271442	0.23219
587.7	0.124131	0.354735	0.0745097	0.337686	0.0911381	0.250262	0.163535	0.27328	0.23303
588.182	0.123786	0.357478	0.0747797	0.337429	0.0919351	0.25155	0.163393	0.274481	0.233681
588.664	0.123533	0.359025	0.0750757	0.337185	0.0924825	0.252465	0.163297	0.275147	0.234227
589.147	0.123405	0.359369	0.0753858	0.337136	0.0927797	0.252989	0.163342	0.275362	0.234738
589.629	0.123393	0.35861	0.0757053	0.33736	0.092846	0.253151	0.163513	0.275152	0.235222
590.111	0.12344	0.356944	0.0760375	0.337781	0.0927198	0.253019	0.163672	0.274487	0.235618
590.593	0.123466	0.354644	0.076393	0.338194	0.0924531	0.252701	0.163622	0.27332	0.235814
591.075	0.1234	0.352015	0.0767853	0.338369	0.0921048	0.25232	0.163229	0.271654	0.235709
591.557	0.123218	0.349357	0.0772275	0.33819	0.0917325	0.251995	0.162525	0.269592	0.235284
592.039	0.122959	0.346925	0.0777268	0.337724	0.0913845	0.251826	0.161722	0.267344	0.234628
592.521	0.122707	0.344902	0.0782812	0.337182	0.0910957	0.251877	0.161107	0.265162	0.233928
593.004	0.122543	0.343391	0.0788776	0.336782	0.0908854	0.25217	0.160881	0.263266	0.23339
593.486	0.122505	0.342419	0.0794939	0.336617	0.0907597	0.252693	0.161056	0.261789	0.233175
593.968	0.122573	0.341964	0.0801021	0.336601	0.0907155	0.253407	0.161458	0.260785	0.233363
594.45	0.122684	0.341976	0.0806726	0.336528	0.0907467	0.254265	0.161834	0.260271	0.233968
594.932	0.122763	0.342402	0.0811804	0.336195	0.0908485	0.255226	0.161993	0.260275	0.234963
595.414	0.122757	0.343208	0.0816077	0.335519	0.091022	0.256266	0.161901	0.260845	0.236315
595.896	0.122651	0.344384	0.0819453	0.33459	0.091274	0.257381	0.161699	0.262026	0.23799
596.378	0.122464	0.345938	0.0821927	0.333632	0.0916156	0.258584	0.16161	0.263813	0.239943
596.861	0.122231	0.347886	0.0823542	0.332879	0.0920587	0.259894	0.161801	0.266108	0.2421
597.343	0.121972	0.350224	0.082436	0.332459	0.0926102	0.261327	0.162271	0.268715	0.244341
597.825	0.121686	0.352915	0.0824424	0.332324	0.0932689	0.262871	0.162832	0.271375	0.246509
598.307	0.121352	0.355866	0.0823728	0.332293	0.0940198	0.264489	0.163194	0.273833	0.24843
598.789	0.120957	0.358927	0.0822208	0.332149	0.0948343	0.266105	0.16311	0.275906	0.249954
599.271	0.120516	0.361891	0.0819749	0.33176	0.0956712	0.26761	0.162515	0.277533	0.250997
599.753	0.12008	0.364521	0.0816209	0.331151	0.0964816	0.268879	0.161572	0.278772	0.251555
600.235	0.119721	0.366583	0.0811469	0.330477	0.0972154	0.269784	0.160604	0.279753	0.2517
600.717	0.119499	0.367883	0.0805459	0.329922	0.0978298	0.270223	0.159927	0.280599	0.251536
601.199	0.119425	0.368299	0.0798188	0.329572	0.0982953	0.270131	0.159693	0.281352	0.251142
601.682	0.119454	0.367802	0.0789752	0.329365	0.0985991	0.269497	0.159826	0.281954	0.250545
602.164	0.119499	0.36644	0.0780318	0.329125	0.0987447	0.268352	0.160083	0.282269	0.249718
602.646	0.119472	0.364324	0.0770077	0.328673	0.0987472	0.266765	0.160188	0.282135	0.2486
603.128	0.119316	0.361589	0.0759217	0.327927	0.0986274	0.264816	0.15996	0.281423	0.247136
603.61	0.119025	0.358366	0.0747882	0.326955	0.0984056	0.262584	0.159385	0.280069	0.245295
604.092	0.118646	0.354756	0.0736152	0.325938	0.0980956	0.26013	0.158587	0.278078	0.243079
604.574	0.118253	0.350825	0.0724034	0.325075	0.0977039	0.257491	0.157739	0.275519	0.240509
605.057	0.117911	0.346605	0.0711483	0.324473	0.0972296	0.254684	0.156951	0.272501	0.237617
605.539	0.117655	0.342109	0.0698428	0.324095	0.0966672	0.251711	0.156222	0.269166	0.234444
606.021	0.117484	0.337348	0.0684805	0.323793	0.0960113	0.248573	0.155459	0.265682	0.231045
606.503	0.117367	0.332348	0.0670595	0.323398	0.0952606	0.245274	0.154558	0.262234	0.227505
606.985	0.11727	0.327159	0.0655848	0.322826	0.0944215	0.241838	0.153486	0.258999	0.22394
607.467	0.117171	0.321856	0.064069	0.322119	0.093508	0.238302	0.152309	0.256112	0.220482
607.949	0.117063	0.316521	0.0625312	0.321414	0.0925402	0.234716	0.151162	0.253616	0.217243
608.431	0.116947	0.311233	0.0609944	0.320846	0.0915393	0.231132	0.150166	0.251438	0.214277
608.913	0.11682	0.306042	0.0594817	0.320452	0.0905224	0.227593	0.149357	0.2494	0.21156
609.395	0.116667	0.300959	0.0580131	0.320139	0.0894976	0.224119	0.148664	0.247269	0.208998
609.878	0.11647	0.295943	0.0566028	0.319724	0.0884606	0.220706	0.147958	0.244827	0.20646
610.36	0.116218	0.290907	0.055257	0.319037	0.0873941	0.217322	0.147137	0.241944	0.203823
610.842	0.115923	0.285732	0.0539743	0.31803	0.0862697	0.213912	0.146193	0.238601	0.201013
611.324	0.115624	0.280285	0.0527467	0.316812	0.0850528	0.210407	0.145229	0.23487	0.19801
611.806	0.115369	0.274443	0.0515609	0.315608	0.0837083	0.206739	0.1444	0.230862	0.194844
612.288	0.115196	0.268119	0.0504014	0.314648	0.0822084	0.202853	0.143829	0.226667	0.191559
612.77	0.115112	0.261277	0.0492534	0.314049	0.0805364	0.198716	0.143526	0.22232	0.188194
613.252	0.115087	0.253943	0.0481042	0.313759	0.0786918	0.194328	0.143379	0.217801	0.184768
613.735	0.11506	0.246191	0.0469464	0.313597	0.0766897	0.18972	0.143215	0.213072	0.181286
614.217	0.114972	0.238137	0.0457767	0.313346	0.0745573	0.184943	0.142894	0.208109	0.177758
614.699	0.114783	0.229912	0.0445969	0.312881	0.0723301	0.180068	0.142387	0.202928	0.174199
615.181	0.114494	0.221645	0.043412	0.312222	0.0700463	0.175164	0.141796	0.197579	0.170638
615.663	0.114143	0.213446	0.04223	0.311524	0.0677408	0.170299	0.141304	0.192133	0.1671
616.145	0.11379	0.205402	0.0410593	0.310986	0.0654433	0.165524	0.141073	0.186656	0.163599
616.627	0.113489	0.197569	0.0399082	0.310734	0.0631756	0.160877	0.141158	0.181203	0.160131
617.109	0.113275	0.189986	0.0387847	0.310744	0.0609531	0.156382	0.141471	0.175822	0.156684
617.591	0.113149	0.18267	0.0376947	0.310848	0.0587847	0.152049	0.14183	0.170569	0.153258
618.074	0.113096	0.175637	0.0366437	0.310834	0.0566772	0.147885	0.142068	0.165519	0.149878
618.556	0.113095	0.168896	0.0356363	0.310554	0.0546352	0.143889	0.142114	0.16075	0.146599
619.038	0.113129	0.162458	0.0346753	0.309995	0.0526633	0.140064	0.142022	0.15632	0.143487
619.52	0.113189	0.15633	0.0337633	0.309273	0.0507649	0.13641	0.141915	0.152243	0.140593
620.002	0.113265	0.150511	0.0329017	0.308558	0.0489431	0.132926	0.141902	0.148473	0.137936
620.484	0.113332	0.144994	0.0320914	0.307981	0.0471984	0.129611	0.142004	0.144915	0.135491
620.966	0.113352	0.139758	0.0313323	0.307578	0.0455286	0.126459	0.142135	0.141458	0.133201
621.448	0.113287	0.13477	0.0306234	0.307292	0.0439278	0.123459	0.142154	0.138008	0.131
621.931	0.113109	0.129987	0.0299622	0.307024	0.0423871	0.120596	0.141948	0.134524	0.128833
622.413	0.112818	0.125361	0.0293458	0.306708	0.0408953	0.11785	0.1415	0.131024	0.126679
622.895	0.112449	0.120845	0.028769	0.306353	0.0394406	0.115201	0.140906	0.127566	0.124546
623.377	0.112055	0.116398	0.0282266	0.306035	0.0380127	0.11263	0.140326	0.124216	0.12246
623.859	0.111696	0.111997	0.0277126	0.305843	0.0366047	0.110122	0.139903	0.121017	0.120443
624.341	0.111415	0.107636	0.0272219	0.305812	0.0352146	0.107674	0.139683	0.11798	0.118508
624.823	0.111227	0.10333	0.0267504	0.305889	0.0338463	0.105286	0.139604	0.115088	0.116649
625.305	0.111123	0.099111	0.0262968	0.305952	0.0325088	0.102973	0.139531	0.112321	0.114862
625.788	0.111077	0.0950199	0.0258627	0.305875	0.0312142	0.100752	0.139349	0.109676	0.11315
626.27	0.111067	0.0911005	0.0254529	0.305611	0.0299759	0.0986454	0.139041	0.107173	0.111537
626.752	0.11108	0.08739	0.0250748	0.305221	0.028806	0.0966726	0.138697	0.104848	0.110055
627.234	0.111115	0.0839128	0.0247375	0.304841	0.0277128	0.0948487	0.138463	0.102729	0.108735
627.716	0.11117	0.080678	0.0244501	0.304613	0.0267003	0.0931805	0.138447	0.100817	0.107582
628.198	0.111233	0.0776803	0.0242206	0.304606	0.0257674	0.0916667	0.138657	0.0990887	0.106577
628.68	0.111277	0.074902	0.0240541	0.304786	0.0249087	0.0902969	0.138984	0.0975025	0.105669
629.162	0.11127	0.0723165	0.0239519	0.305039	0.0241157	0.089054	0.139256	0.096019	0.104804
629.644	0.111189	0.069894	0.0239105	0.305235	0.0233782	0.0879159	0.139325	0.0946161	0.103936
630.126	0.111034	0.0676036	0.0239218	0.305298	0.0226845	0.0868577	0.139142	0.0932915	0.103044
630.609	0.110829	0.0654175	0.0239728	0.305238	0.0220247	0.085856	0.138783	0.0920526	0.102139
631.091	0.110618	0.063312	0.0240487	0.305128	0.0213896	0.0848897	0.138397	0.0908984	0.101254
631.573	0.110443	0.06127	0.024133	0.305039	0.0207733	0.0839433	0.138121	0.0898047	0.100422
632.055	0.110328	0.0592793	0.024211	0.304978	0.0201716	0.0830079	0.138	0.0887247	0.0996632
632.537	0.110272	0.0573332	0.0242711	0.304868	0.0195836	0.0820815	0.13796	0.087604	0.0989776
633.019	0.110254	0.0554288	0.0243065	0.304578	0.0190101	0.0811674	0.137849	0.0864043	0.0983466
633.501	0.110242	0.0535667	0.0243153	0.304003	0.0184538	0.0802732	0.137522	0.0851236	0.0977438
633.984	0.110217	0.05175	0.0243008	0.303143	0.0179185	0.0794087	0.136923	0.0838008	0.0971479
634.466	0.110174	0.0499847	0.0242692	0.302115	0.0174085	0.0785833	0.136119	0.0824994	0.0965494
634.948	0.110119	0.0482784	0.0242294	0.301117	0.0169285	0.0778048	0.135265	0.0812815	0.0959502
635.43	0.11006	0.0466413	0.02419	0.300327	0.0164828	0.077078	0.134519	0.0801814	0.0953582
635.912	0.109988	0.045085	0.0241585	0.299812	0.0160749	0.0764043	0.133964	0.0791965	0.0947806
636.394	0.109882	0.0436211	0.0241403	0.2995	0.0157077	0.0757824	0.133577	0.0782984	0.0942242
636.876	0.109709	0.0422605	0.0241378	0.299218	0.0153828	0.0752086	0.13326	0.0774557	0.0936957
637.358	0.109447	0.0410112	0.0241511	0.298792	0.0151002	0.0746784	0.132917	0.0766583	0.0932073
637.84	0.109101	0.0398772	0.0241788	0.29814	0.0148585	0.0741881	0.132516	0.0759262	0.0927773
638.322	0.108701	0.0388587	0.024219	0.297311	0.0146551	0.073735	0.132115	0.0752999	0.0924254
638.805	0.108299	0.0379517	0.0242701	0.296462	0.0144856	0.0733184	0.131824	0.0748178	0.0921626
639.287	0.107949	0.0371488	0.0243317	0.295766	0.014345	0.0729396	0.131736	0.0744923	0.091982
639.769	0.107685	0.0364409	0.0244044	0.295322	0.0142278	0.0726008	0.131866	0.0742974	0.0918554
640.251	0.107516	0.0358173	0.0244898	0.295109	0.0141272	0.0723043	0.13213	0.0741741	0.0917397
640.733	0.10742	0.035268	0.0245891	0.295001	0.0140368	0.072052	0.132392	0.074054	0.0915915
641.215	0.107362	0.0347827	0.0247025	0.294846	0.0139502	0.0718435	0.132534	0.0738873	0.0913854
641.697	0.107313	0.0343515	0.0248293	0.294555	0.0138614	0.0716762	0.132533	0.0736624	0.0911244
642.179	0.107253	0.0339648	0.0249656	0.294147	0.0137659	0.0715453	0.132474	0.0734059	0.0908396
642.662	0.107184	0.0336126	0.0251069	0.293733	0.0136602	0.071444	0.132508	0.0731648	0.0905767
643.144	0.107114	0.0332849	0.0252473	0.293442	0.0135434	0.0713653	0.132775	0.0729815	0.0903788
643.626	0.107052	0.0329711	0.0253812	0.293338	0.0134166	0.0713031	0.13333	0.0728735	0.0902697
644.108	0.106995	0.0326612	0.0255046	0.293378	0.0132836	0.071253	0.134115	0.0728262	0.0902465
644.59	0.106934	0.0323464	0.0256163	0.293429	0.0131497	0.0712143	0.134995	0.072804	0.0902835
645.072	0.106854	0.0320198	0.0257177	0.293341	0.0130215	0.0711891	0.135829	0.072769	0.0903452
645.554	0.106749	0.0316774	0.0258135	0.293039	0.012906	0.0711817	0.136548	0.0727003	0.0904002
646.036	0.106621	0.0313182	0.0259096	0.292563	0.01281	0.0711982	0.137187	0.0726021	0.0904326
646.519	0.106476	0.0309454	0.0260137	0.292054	0.0127386	0.0712439	0.137847	0.0724966	0.0904405
647.001	0.106323	0.0305657	0.0261317	0.291679	0.0126956	0.0713224	0.138629	0.0724096	0.0904314
647.483	0.10617	0.0301885	0.0262674	0.29155	0.0126811	0.0714343	0.139563	0.0723547	0.0904133
647.965	0.106019	0.029825	0.0264217	0.291674	0.0126932	0.0715759	0.14058	0.0723261	0.0903902
648.447	0.105882	0.0294855	0.0265912	0.291964	0.0127267	0.0717395	0.141547	0.0723018	0.0903629
648.929	0.105778	0.0291794	0.0267695	0.292308	0.0127741	0.0719154	0.142341	0.0722569	0.0903347
649.411	0.105737	0.0289113	0.0269488	0.292652	0.0128269	0.0720923	0.142921	0.0721762	0.0903145
649.893	0.105786	0.0286815	0.0271209	0.29304	0.0128771	0.0722604	0.143352	0.0720621	0.0903171
650.375	0.10594	0.0284854	0.0272802	0.293594	0.0129176	0.0724124	0.143769	0.0719318	0.0903562
650.857	0.106183	0.028315	0.0274243	0.294426	0.012944	0.0725448	0.144299	0.0718085	0.0904364
651.34	0.106473	0.0281597	0.0275548	0.295556	0.0129546	0.0726579	0.145004	0.0717126	0.0905461
651.822	0.106753	0.0280091	0.0276769	0.296875	0.0129507	0.0727548	0.14586	0.0716556	0.0906586
652.304	0.106972	0.0278544	0.0277986	0.298175	0.0129354	0.0728401	0.146798	0.0716398	0.0907392
652.786	0.107118	0.027689	0.0279286	0.299246	0.0129138	0.0729182	0.147768	0.0716622	0.0907584
653.268	0.107217	0.0275101	0.0280743	0.299978	0.0128912	0.0729926	0.148787	0.0717162	0.0907032
653.75	0.107332	0.0273182	0.0282408	0.300414	0.0128732	0.0730649	0.149943	0.0717919	0.0905809
654.232	0.107531	0.0271171	0.0284293	0.300726	0.0128639	0.0731351	0.151341	0.0718751	0.0904163
654.715	0.10785	0.0269126	0.0286362	0.301113	0.0128663	0.0732018	0.153036	0.0719453	0.0902424
655.197	0.108277	0.0267111	0.0288548	0.301703	0.0128815	0.0732642	0.15498	0.0719797	0.0900911
655.679	0.10875	0.0265188	0.0290758	0.302481	0.0129097	0.0733223	0.157027	0.0719602	0.0899868
656.161	0.109184	0.0263405	0.0292895	0.303315	0.0129491	0.0733784	0.159004	0.0718833	0.0899448
656.643	0.109507	0.0261794	0.0294879	0.304026	0.0129979	0.0734373	0.160788	0.0717656	0.089973
657.125	0.10969	0.0260371	0.029666	0.304499	0.0130539	0.0735059	0.162368	0.0716421	0.0900745
657.607	0.109757	0.0259145	0.0298221	0.304737	0.0131158	0.073592	0.163823	0.0715548	0.0902471
658.089	0.109763	0.0258115	0.0299584	0.304851	0.0131819	0.0737027	0.165248	0.0715389	0.0904822
658.571	0.10977	0.0257284	0.0300792	0.304984	0.0132515	0.0738431	0.166655	0.0716107	0.0907601
659.053	0.109811	0.0256656	0.0301906	0.305223	0.0133236	0.0740145	0.167914	0.0717633	0.0910509
659.536	0.109881	0.0256232	0.030298	0.305537	0.0133969	0.0742136	0.16877	0.0719709	0.0913204
660.018	0.109944	0.0256005	0.0304055	0.305797	0.0134696	0.0744328	0.168931	0.0722009	0.0915404
660.5	0.109957	0.0255951	0.0305141	0.305838	0.0135392	0.0746609	0.168177	0.0724267	0.0917012
660.982	0.109895	0.0256029	0.030622	0.305554	0.0136031	0.0748851	0.166419	0.0726327	0.0918145
661.464	0.109757	0.0256175	0.0307247	0.304942	0.0136585	0.0750943	0.163686	0.072812	0.0919091
661.946	0.10956	0.0256304	0.0308164	0.304091	0.0137031	0.0752794	0.160076	0.0729586	0.0920176
662.428	0.109325	0.0256327	0.0308905	0.303134	0.0137356	0.0754363	0.155715	0.073062	0.0921634
662.91	0.10906	0.0256147	0.030941	0.302179	0.0137553	0.0755643	0.150763	0.0731079	0.0923499
663.393	0.108758	0.0255671	0.0309628	0.301277	0.0137628	0.0756655	0.145432	0.0730881	0.0925624
663.875	0.108408	0.0254813	0.0309525	0.300419	0.0137591	0.0757435	0.139992	0.073009	0.0927755
664.357	0.108006	0.0253498	0.0309085	0.299572	0.0137464	0.0758013	0.134723	0.0728945	0.0929675
664.839	0.107561	0.0251663	0.0308313	0.298718	0.0137271	0.0758401	0.129854	0.0727804	0.0931283
665.321	0.107094	0.0249276	0.0307234	0.297851	0.0137044	0.0758574	0.125506	0.0727037	0.0932593
665.803	0.106629	0.0246343	0.0305919	0.296963	0.0136822	0.0758472	0.121665	0.0726937	0.0933655
666.285	0.106179	0.0242954	0.0304487	0.295986	0.0136645	0.0757989	0.118159	0.0727653	0.093445
666.767	0.105733	0.0239291	0.0303117	0.294709	0.0136561	0.0757006	0.11464	0.0729086	0.0934738
667.25	0.105243	0.0235665	0.0302045	0.292733	0.0136604	0.0755416	0.110635	0.0730737	0.0933958
667.732	0.104637	0.0232469	0.0301512	0.289623	0.0136788	0.0753191	0.105839	0.0731661	0.0931383
668.214	0.10388	0.0230094	0.0301696	0.285416	0.0137094	0.0750416	0.10065	0.0730988	0.0926886
668.696	0.103049	0.0228798	0.030264	0.280951	0.0137469	0.07473	0.0961609	0.0728857	0.092154
669.178	0.102272	0.0228625	0.0304222	0.277201	0.0137841	0.0744105	0.0931949	0.0726354	0.0916805
669.66	0.10161	0.0229402	0.0306211	0.274477	0.0138137	0.0741061	0.0916999	0.0724361	0.0913289
670.142	0.101036	0.0230837	0.0308334	0.272527	0.0138306	0.0738298	0.0911424	0.0722997	0.0910706
670.624	0.100485	0.0232619	0.0310363	0.27094	0.0138319	0.0735842	0.0909836	0.0721936	0.090848
671.106	0.0998906	0.0234492	0.0312139	0.269365	0.0138166	0.0733624	0.0908265	0.0720751	0.0906101
671.589	0.0991998	0.0236278	0.0313575	0.267561	0.0137845	0.0731534	0.0904104	0.071913	0.0903242
672.071	0.0983863	0.0237867	0.031464	0.265411	0.0137363	0.0729448	0.0895974	0.0716969	0.0899792
672.553	0.0974574	0.0239207	0.0315345	0.262935	0.0136718	0.0727256	0.0883781	0.0714416	0.0895873
673.035	0.0964547	0.0240274	0.0315725	0.260273	0.0135913	0.0724883	0.0868655	0.0711801	0.0891778
673.517	0.0954378	0.0241064	0.0315844	0.257624	0.0134947	0.0722293	0.0852469	0.0709482	0.0887855
673.999	0.0944595	0.0241583	0.0315779	0.255154	0.0133823	0.0719504	0.0837022	0.0707644	0.0884329
674.481	0.0935458	0.0241844	0.0315613	0.252926	0.0132545	0.0716583	0.0823338	0.0706206	0.0881245
674.963	0.0926941	0.0241865	0.0315437	0.250893	0.0131123	0.0713635	0.0811475	0.0704868	0.0878467
675.446	0.0918872	0.0241675	0.0315331	0.248953	0.0129578	0.0710792	0.0800883	0.0703286	0.0875807
675.928	0.0911132	0.0241306	0.031536	0.247026	0.012794	0.0708178	0.0791002	0.0701267	0.0873144
676.41	0.0903788	0.0240802	0.0315556	0.245106	0.0126245	0.0705893	0.0781727	0.0698894	0.0870499
676.892	0.0897091	0.0240215	0.0315925	0.243274	0.0124538	0.0703987	0.0773488	0.0696492	0.086801
677.374	0.0891342	0.0239601	0.0316446	0.241646	0.0122869	0.0702448	0.0766906	0.0694496	0.0865847
677.856	0.0886736	0.0239022	0.0317072	0.240305	0.0121289	0.0701215	0.0762303	0.0693239	0.0864108
678.338	0.0883264	0.0238532	0.0317752	0.239258	0.0119847	0.0700184	0.0759383	0.0692835	0.0862768
678.82	0.0880743	0.0238183	0.0318437	0.238426	0.0118591	0.0699239	0.07573	0.069316	0.0861703
679.302	0.0878915	0.0238013	0.0319096	0.237693	0.0117557	0.0698274	0.0755059	0.0693941	0.0860761
679.784	0.0877567	0.0238055	0.0319717	0.236957	0.0116777	0.0697218	0.0752048	0.0694881	0.0859827
680.267	0.0876595	0.0238319	0.0320319	0.236181	0.0116262	0.0696046	0.0748366	0.0695739	0.0858865
680.749	0.0875981	0.0238805	0.0320932	0.235403	0.011601	0.0694779	0.074476	0.0696365	0.0857884
681.231	0.0875717	0.0239493	0.0321606	0.234701	0.0116002	0.0693478	0.0742175	0.0696664	0.0856891
681.713	0.0875707	0.0240351	0.0322384	0.234144	0.01162	0.0692231	0.0741154	0.0696551	0.0855848
682.195	0.0875745	0.0241335	0.0323304	0.233751	0.0116557	0.0691126	0.0741466	0.069593	0.0854665
682.677	0.0875557	0.0242393	0.0324384	0.233484	0.0117021	0.0690235	0.0742152	0.0694733	0.0853268
683.159	0.0874923	0.0243473	0.032562	0.233276	0.0117537	0.0689601	0.0741941	0.0692993	0.0851672
683.641	0.0873786	0.0244518	0.0326986	0.233079	0.0118059	0.0689229	0.0739877	0.0690898	0.085004
684.124	0.0872308	0.0245478	0.032844	0.232888	0.0118551	0.0689095	0.0735782	0.0688781	0.0848675
684.606	0.087081	0.024631	0.032993	0.232749	0.0118988	0.068915	0.0730355	0.0687016	0.0847922
685.088	0.086962	0.0246979	0.033141	0.232723	0.0119359	0.0689335	0.0724802	0.0685873	0.0848052
685.57	0.0868903	0.0247466	0.0332832	0.232833	0.0119664	0.0689599	0.0720234	0.068541	0.0849138
686.052	0.0868577	0.0247764	0.0334168	0.233042	0.0119909	0.068991	0.0717182	0.0685467	0.0851038
686.534	0.0868347	0.0247888	0.0335406	0.233253	0.0120103	0.0690254	0.0715464	0.0685766	0.0853436
687.016	0.0867844	0.024787	0.0336535	0.233353	0.0120255	0.0690635	0.0714446	0.0686057	0.0855944
687.498	0.0866804	0.0247764	0.0337565	0.233267	0.0120377	0.0691077	0.0713472	0.0686252	0.0858215
687.981	0.0865219	0.0247638	0.0338498	0.23301	0.0120476	0.0691601	0.0712271	0.0686461	0.0860032
688.463	0.0863359	0.024757	0.0339335	0.232684	0.0120564	0.0692215	0.0711082	0.0686933	0.0861348
688.945	0.0861664	0.0247636	0.034007	0.232434	0.0120655	0.0692912	0.0710436	0.0687899	0.086225
689.427	0.086055	0.0247907	0.0340689	0.232375	0.0120768	0.0693662	0.0710761	0.0689436	0.0862892
689.909	0.0860233	0.0248429	0.0341173	0.23253	0.0120928	0.0694415	0.071204	0.0691397	0.0863397
690.391	0.0860669	0.0249237	0.0341511	0.232821	0.0121167	0.0695117	0.0713788	0.0693471	0.0863813
690.873	0.0861623	0.0250331	0.0341699	0.233108	0.0121517	0.0695713	0.0715315	0.0695312	0.0864111
691.355	0.0862791	0.0251688	0.0341754	0.233261	0.0122007	0.0696173	0.0716121	0.0696673	0.0864224
691.837	0.0863935	0.0253269	0.0341714	0.23322	0.0122658	0.0696488	0.0716191	0.0697482	0.0864093
692.32	0.0864947	0.0255017	0.0341631	0.233019	0.0123476	0.0696686	0.0716035	0.0697829	0.0863705
692.802	0.0865839	0.0256873	0.034158	0.232761	0.0124447	0.0696816	0.0716395	0.0697887	0.086311
693.284	0.086667	0.0258777	0.0341636	0.232562	0.0125536	0.069695	0.0717847	0.0697797	0.0862418
693.766	0.0867465	0.0260679	0.034187	0.232488	0.0126692	0.0697166	0.0720458	0.0697611	0.086178
694.248	0.0868184	0.0262541	0.0342333	0.232525	0.0127853	0.0697524	0.072374	0.0697302	0.0861363
694.73	0.0868744	0.026434	0.0343058	0.232602	0.0128951	0.0698063	0.0726903	0.0696837	0.0861329
695.212	0.0869091	0.0266068	0.0344037	0.232638	0.0129921	0.0698792	0.0729255	0.0696261	0.0861792
695.694	0.0869247	0.0267719	0.0345241	0.232596	0.0130723	0.0699683	0.0730576	0.0695745	0.0862778
696.177	0.0869321	0.0269301	0.0346612	0.232507	0.0131335	0.0700681	0.073121	0.0695529	0.0864187
696.659	0.0869438	0.0270812	0.034808	0.232453	0.0131766	0.0701717	0.0731867	0.069583	0.0865793
697.141	0.0869664	0.0272256	0.0349572	0.232516	0.0132052	0.070272	0.0733224	0.0696723	0.0867275
697.623	0.0869945	0.0273625	0.0351024	0.232721	0.0132252	0.0703635	0.0735576	0.0698081	0.0868296
698.105	0.0870127	0.0274913	0.0352388	0.233013	0.0132436	0.0704435	0.0738706	0.0699619	0.0868595
698.587	0.087005	0.0276109	0.0353643	0.233277	0.0132674	0.0705118	0.0742045	0.0700993	0.0868065
699.069	0.086966	0.0277204	0.0354782	0.233392	0.0133025	0.0705714	0.0745	0.0701934	0.0866789
699.551	0.086909	0.0278194	0.035582	0.233295	0.0133521	0.0706269	0.0747265	0.0702351	0.0865021
700.033	0.0868626	0.0279085	0.0356771	0.233014	0.0134166	0.0706838	0.0748938	0.0702345	0.0863105
700.516	0.0868603	0.0279887	0.0357655	0.232654	0.0134936	0.0707466	0.0750389	0.0702149	0.0861377
700.998	0.0869227	0.0280621	0.035848	0.232344	0.0135781	0.0708182	0.0751976	0.0702019	0.0860088
701.48	0.0870462	0.0281312	0.035924	0.232178	0.0136636	0.0708992	0.0753786	0.0702136	0.0859365
701.962	0.0872001	0.0281989	0.0359915	0.232172	0.013743	0.070988	0.0755549	0.0702568	0.0859226
702.444	0.0873369	0.028268	0.0360477	0.232268	0.0138104	0.0710811	0.0756773	0.0703286	0.0859613
702.926	0.0874097	0.0283416	0.0360895	0.232371	0.0138615	0.0711741	0.0756993	0.070422	0.0860424
703.408	0.087391	0.0284218	0.0361142	0.232405	0.0138949	0.0712636	0.0756011	0.0705314	0.0861542
703.89	0.0872832	0.0285111	0.0361204	0.232353	0.0139121	0.0713474	0.0753968	0.0706549	0.0862832
704.372	0.087117	0.0286116	0.0361083	0.232264	0.0139173	0.0714251	0.0751218	0.0707944	0.0864168
704.855	0.0869365	0.0287253	0.0360804	0.232214	0.013917	0.0714985	0.074809	0.070952	0.086545
705.337	0.0867803	0.0288541	0.0360406	0.23226	0.013918	0.0715708	0.0744704	0.0711275	0.0866634
705.819	0.086668	0.0290008	0.0359941	0.232398	0.0139271	0.0716457	0.0740945	0.0713175	0.086776
706.301	0.0865962	0.0291673	0.0359468	0.232565	0.0139498	0.0717262	0.0736628	0.0715178	0.0868945
706.783	0.0865456	0.029356	0.0359041	0.232664	0.0139889	0.0718136	0.0731705	0.0717253	0.0870341
707.265	0.0864926	0.0295687	0.0358709	0.232619	0.0140451	0.0719071	0.07264	0.0719384	0.0872056
707.747	0.0864209	0.0298066	0.0358506	0.232405	0.0141164	0.0720036	0.0721147	0.0721568	0.0874076
708.229	0.0863271	0.0300703	0.0358461	0.232061	0.0141991	0.0720986	0.0716382	0.0723791	0.0876236
708.712	0.0862176	0.0303595	0.0358588	0.231659	0.0142885	0.0721874	0.0712305	0.0726005	0.0878244
709.194	0.0861037	0.0306733	0.0358897	0.231265	0.0143798	0.0722664	0.0708786	0.0728137	0.0879781
709.676	0.0859931	0.0310108	0.0359391	0.230905	0.0144687	0.0723338	0.0705458	0.0730118	0.0880622
710.158	0.0858885	0.0313703	0.036007	0.230559	0.0145526	0.0723902	0.0701958	0.0731918	0.0880724
710.64	0.0857884	0.0317521	0.0360929	0.230185	0.0146307	0.0724401	0.0698176	0.0733588	0.0880264
711.122	0.0856887	0.0321567	0.0361959	0.229752	0.0147034	0.0724901	0.0694338	0.0735238	0.0879574
711.604	0.0855872	0.032586	0.0363138	0.229269	0.0147727	0.0725478	0.0690875	0.0737001	0.0879024
712.086	0.0854822	0.0330428	0.0364434	0.228782	0.0148413	0.0726207	0.0688139	0.0738972	0.0878891
712.568	0.0853724	0.0335309	0.0365799	0.228355	0.0149128	0.0727148	0.0686143	0.0741166	0.0879264
713.051	0.0852562	0.0340546	0.0367175	0.228031	0.0149899	0.0728333	0.0684495	0.0743522	0.0880067
713.533	0.085133	0.0346184	0.0368501	0.227808	0.0150756	0.0729765	0.0682586	0.0745947	0.0881123
714.015	0.0850071	0.0352264	0.0369717	0.227641	0.015172	0.0731412	0.0679947	0.0748389	0.0882277
714.497	0.0848903	0.0358824	0.037077	0.227459	0.0152804	0.0733234	0.0676561	0.0750881	0.0883464
714.979	0.0848017	0.0365897	0.0371634	0.227207	0.0154021	0.0735179	0.0672956	0.0753555	0.0884738
715.461	0.0847622	0.0373513	0.0372304	0.22687	0.0155377	0.0737209	0.0669962	0.0756589	0.0886212
715.943	0.0847846	0.038171	0.0372803	0.226475	0.0156881	0.0739312	0.0668267	0.0760138	0.0887992
716.425	0.0848663	0.0390523	0.0373174	0.226073	0.015854	0.0741503	0.0668025	0.0764275	0.0890115
716.908	0.0849855	0.0400003	0.0373477	0.225703	0.0160355	0.0743831	0.0668698	0.0768984	0.0892544
717.39	0.0851071	0.0410203	0.0373767	0.225366	0.0162324	0.0746364	0.0669292	0.0774196	0.0895205
717.872	0.0851929	0.0421177	0.0374086	0.225027	0.0164442	0.0749182	0.0668811	0.0779859	0.0898044
718.354	0.0852141	0.0432973	0.0374454	0.224627	0.0166687	0.0752347	0.0666772	0.0785978	0.0901049
718.836	0.0851613	0.0445616	0.0374855	0.224118	0.0169029	0.0755897	0.0663492	0.0792627	0.090423
719.318	0.0850456	0.0459093	0.037524	0.223489	0.017143	0.0759827	0.0659995	0.0799887	0.090756
719.8	0.0848917	0.0473346	0.037553	0.222776	0.0173837	0.0764078	0.0657529	0.0807777	0.0910925
720.282	0.0847238	0.0488259	0.0375634	0.222051	0.01762	0.0768552	0.0656939	0.0816186	0.091412
720.764	0.0845541	0.0503657	0.0375466	0.221389	0.0178466	0.0773117	0.0658231	0.082487	0.0916917
721.247	0.084381	0.0519312	0.0374961	0.220849	0.0180595	0.0777623	0.0660595	0.0833527	0.0919182
721.729	0.0841963	0.0534954	0.0374095	0.220459	0.0182552	0.0781928	0.0662843	0.0841893	0.0920954
722.211	0.0839985	0.0550286	0.0372891	0.220223	0.0184323	0.0785912	0.066401	0.0849816	0.0922461
722.693	0.0838026	0.0564995	0.0371414	0.220132	0.0185898	0.0789482	0.0663777	0.0857277	0.0924018
723.175	0.0836406	0.0578762	0.0369768	0.220172	0.0187279	0.0792572	0.0662535	0.0864309	0.0925864
723.657	0.0835514	0.0591278	0.0368075	0.220324	0.0188464	0.0795139	0.066107	0.0870894	0.0928014
724.139	0.0835644	0.0602239	0.0366458	0.220549	0.0189451	0.0797145	0.0660089	0.0876857	0.0930182
724.621	0.083685	0.061135	0.0365021	0.220785	0.0190226	0.0798542	0.0659844	0.0881842	0.0931849
725.104	0.0838872	0.0618344	0.036384	0.220954	0.019077	0.079927	0.0660023	0.088536	0.0932429
725.586	0.0841188	0.0622986	0.0362947	0.220975	0.0191052	0.079925	0.0659977	0.0886929	0.0931501
726.068	0.0843179	0.0625091	0.0362334	0.220801	0.0191036	0.0798389	0.0659135	0.0886231	0.0928988
726.55	0.0844341	0.0624545	0.0361952	0.220438	0.0190692	0.0796601	0.0657361	0.0883219	0.0925192
727.032	0.0844428	0.0621319	0.0361727	0.219949	0.0189995	0.0793824	0.065507	0.0878126	0.0920671
727.514	0.0843504	0.0615492	0.0361575	0.21943	0.0188938	0.0790034	0.0653007	0.0871359	0.0916
727.996	0.0841858	0.060725	0.0361416	0.218973	0.0187529	0.0785273	0.065186	0.0863369	0.0911548
728.478	0.0839858	0.0596872	0.036119	0.218636	0.0185802	0.0779647	0.0651913	0.0854542	0.0907368
728.96	0.0837806	0.0584723	0.0360865	0.218422	0.0183806	0.0773323	0.0652929	0.0845175	0.0903253
729.443	0.0835866	0.0571224	0.0360441	0.218291	0.0181604	0.0766524	0.0654317	0.0835517	0.0898903
729.925	0.0834058	0.0556821	0.0359945	0.218183	0.0179268	0.07595	0.0655479	0.0825837	0.0894135
730.407	0.0832327	0.0541962	0.0359422	0.21805	0.017687	0.0752503	0.0656123	0.0816442	0.0889004
730.889	0.0830604	0.0527071	0.0358922	0.21787	0.0174479	0.0745766	0.0656384	0.0807646	0.0883793
731.371	0.0828867	0.0512519	0.0358491	0.217651	0.0172155	0.0739481	0.0656675	0.0799684	0.0878894
731.853	0.0827152	0.0498627	0.0358156	0.217409	0.0169949	0.0733785	0.0657385	0.0792647	0.0874616
732.335	0.0825538	0.0485636	0.0357924	0.21715	0.0167892	0.0728755	0.0658603	0.0786466	0.0871071
732.817	0.0824133	0.0473711	0.0357781	0.216869	0.0166014	0.0724405	0.0660049	0.0780965	0.086814
733.299	0.0823074	0.0462936	0.0357698	0.216554	0.0164324	0.0720703	0.0661216	0.0775968	0.0865568
733.782	0.0822522	0.0453322	0.0357636	0.216204	0.0162822	0.0717582	0.0661651	0.0771383	0.0863089
734.264	0.0822643	0.0444811	0.0357559	0.215846	0.0161503	0.0714955	0.0661208	0.0767239	0.0860551
734.746	0.0823556	0.0437293	0.0357443	0.215529	0.0160352	0.0712729	0.0660102	0.076364	0.0857946
735.228	0.0825274	0.0430621	0.035728	0.215301	0.0159347	0.0710819	0.0658745	0.0760671	0.0855376
735.71	0.0827626	0.0424625	0.0357078	0.215187	0.0158464	0.0709153	0.0657486	0.0758308	0.0852957
736.192	0.0830262	0.0419131	0.0356863	0.215166	0.0157672	0.0707668	0.0656388	0.0756373	0.0850746
736.674	0.0832701	0.0413977	0.0356667	0.215173	0.0156937	0.0706316	0.065522	0.0754577	0.0848717
737.156	0.083447	0.0409014	0.0356525	0.21513	0.0156229	0.0705046	0.0653613	0.075261	0.0846799
737.639	0.0835249	0.0404124	0.0356462	0.214973	0.0155516	0.0703813	0.0651354	0.0750247	0.0844942
738.121	0.0834996	0.0399213	0.0356489	0.21469	0.0154769	0.0702562	0.064856	0.0747421	0.0843167
738.603	0.0833952	0.0394216	0.0356598	0.214327	0.0153966	0.0701241	0.0645674	0.0744211	0.0841559
739.085	0.0832547	0.0389096	0.0356763	0.213961	0.0153089	0.0699795	0.0643242	0.0740779	0.0840208
739.567	0.0831216	0.0383841	0.0356941	0.213666	0.0152133	0.0698182	0.0641639	0.0737296	0.0839155
740.049	0.0830226	0.037846	0.0357089	0.213478	0.0151096	0.0696376	0.0640871	0.0733875	0.0838333
740.531	0.0829596	0.0372982	0.0357159	0.213381	0.0149987	0.0694373	0.0640593	0.0730574	0.0837587
741.013	0.0829122	0.0367448	0.0357116	0.213323	0.0148819	0.0692192	0.0640315	0.0727426	0.0836739
741.495	0.0828519	0.0361927	0.0356944	0.213246	0.0147614	0.0689885	0.063972	0.0724488	0.0835663
741.978	0.0827594	0.0356489	0.0356645	0.213119	0.0146394	0.0687516	0.0638819	0.072183	0.0834337
742.46	0.0826354	0.0351217	0.0356246	0.212953	0.0145185	0.0685161	0.0637927	0.0719514	0.0832833
742.942	0.0825034	0.0346191	0.0355788	0.212785	0.0144014	0.0682895	0.0637413	0.0717534	0.0831263
743.424	0.0823978	0.034149	0.0355324	0.212651	0.0142908	0.068078	0.0637414	0.0715782	0.0829703
743.906	0.0823499	0.0337176	0.0354912	0.212561	0.0141888	0.067886	0.0637661	0.0714071	0.0828164
744.388	0.0823722	0.0333296	0.0354603	0.212484	0.0140981	0.0677154	0.0637561	0.07122	0.0826597
744.87	0.0824534	0.0329867	0.035444	0.212369	0.0140201	0.0675661	0.0636497	0.0710056	0.0824954
745.352	0.0825623	0.0326881	0.0354439	0.212169	0.0139558	0.0674356	0.0634192	0.0707681	0.0823256
745.835	0.0826602	0.0324301	0.0354605	0.21188	0.0139055	0.0673208	0.0630933	0.0705285	0.0821625
746.317	0.0827155	0.0322072	0.0354915	0.211541	0.0138683	0.067218	0.0627522	0.0703174	0.0820253
746.799	0.0827142	0.032013	0.0355328	0.211222	0.0138424	0.0671242	0.0624944	0.070164	0.0819328
747.281	0.0826605	0.0318409	0.0355788	0.210984	0.0138253	0.0670378	0.0623952	0.0700851	0.0818949
747.763	0.0825728	0.0316853	0.0356233	0.210853	0.0138136	0.0669587	0.0624778	0.0700808	0.0819085
748.245	0.0824722	0.0315429	0.0356597	0.2108	0.0138039	0.0668879	0.0627081	0.0701367	0.0819577
748.727	0.0823761	0.0314121	0.0356824	0.210761	0.0137933	0.0668281	0.0630175	0.0702304	0.0820214
749.209	0.0822929	0.0312938	0.0356868	0.210665	0.0137792	0.0667815	0.0633362	0.0703409	0.0820813
749.692	0.0822234	0.0311899	0.0356701	0.210473	0.0137604	0.0667505	0.0636224	0.0704525	0.0821276
750.174	0.0821634	0.0311032	0.0356318	0.210192	0.0137369	0.0667365	0.063871	0.0705564	0.08216
750.656	0.0821087	0.0310359	0.0355735	0.209867	0.0137099	0.0667392	0.0640977	0.0706473	0.0821835
751.138	0.0820569	0.0309889	0.035499	0.209552	0.0136821	0.0667568	0.0643146	0.0707198	0.0822006
751.62	0.0820084	0.0309606	0.0354133	0.209277	0.0136568	0.0667859	0.0645103	0.0707683	0.0822076
752.102	0.081965	0.0309484	0.0353227	0.209033	0.0136372	0.0668221	0.0646501	0.0707881	0.0821939
752.584	0.0819278	0.030947	0.0352335	0.208783	0.0136262	0.06686	0.0646963	0.0707807	0.0821476
753.066	0.0818969	0.0309508	0.0351509	0.208483	0.0136254	0.0668946	0.0646353	0.0707554	0.0820614
753.548	0.0818693	0.0309541	0.0350791	0.208117	0.0136349	0.066921	0.0644947	0.070728	0.0819389
754.03	0.0818404	0.0309527	0.03502	0.207706	0.0136535	0.0669355	0.0643371	0.0707132	0.0817934
754.513	0.0818033	0.0309442	0.0349738	0.2073	0.0136784	0.0669355	0.0642317	0.070717	0.0816445
754.995	0.0817514	0.0309291	0.0349383	0.20695	0.0137058	0.0669199	0.0642194	0.0707324	0.0815087
755.477	0.0816796	0.0309098	0.0349098	0.206678	0.0137319	0.0668888	0.0642913	0.0707406	0.0813956
755.959	0.0815879	0.0308909	0.0348839	0.206463	0.0137535	0.0668438	0.0643926	0.0707206	0.081306
756.441	0.0814828	0.0308777	0.0348562	0.206256	0.0137686	0.0667879	0.0644506	0.0706596	0.0812351
756.923	0.0813768	0.0308749	0.0348222	0.205998	0.0137766	0.0667247	0.0644124	0.0705623	0.0811789
757.405	0.081286	0.0308863	0.0347794	0.205659	0.0137787	0.066659	0.064272	0.0704511	0.0811375
757.888	0.0812228	0.0309134	0.0347264	0.20525	0.0137782	0.0665955	0.0640717	0.070358	0.0811165
758.37	0.0811905	0.0309551	0.0346639	0.204815	0.0137788	0.0665387	0.0638779	0.0703122	0.0811233
758.852	0.0811797	0.0310084	0.0345936	0.204407	0.0137848	0.0664924	0.0637444	0.0703274	0.0811619
759.334	0.0811711	0.0310684	0.0345185	0.204062	0.0137998	0.0664597	0.0636843	0.0703976	0.0812289
759.816	0.0811418	0.03113	0.0344419	0.203776	0.0138265	0.0664414	0.0636685	0.0705001	0.0813129
760.298	0.0810751	0.0311881	0.0343672	0.20352	0.0138652	0.0664373	0.0636446	0.0706063	0.0813979
760.78	0.0809689	0.0312393	0.0342972	0.20325	0.0139149	0.0664454	0.0635717	0.0706924	0.0814682
761.262	0.0808371	0.0312818	0.0342338	0.202943	0.0139722	0.0664618	0.063446	0.0707467	0.0815138
761.744	0.0807058	0.0313163	0.034178	0.202603	0.0140331	0.0664822	0.0633047	0.0707702	0.0815325
762.226	0.0806024	0.031345	0.0341304	0.202263	0.0140923	0.0665015	0.0632059	0.0707706	0.0815285
762.709	0.0805456	0.0313718	0.0340908	0.201965	0.0141452	0.0665155	0.0631965	0.0707547	0.0815086
763.191	0.0805403	0.0314008	0.034059	0.201735	0.0141881	0.0665204	0.0632861	0.0707254	0.0814788
763.673	0.080578	0.0314357	0.0340349	0.201568	0.0142186	0.0665146	0.0634427	0.0706821	0.0814416
764.155	0.080644	0.0314798	0.0340184	0.20144	0.0142367	0.066498	0.0636096	0.0706272	0.0813975
764.637	0.0807259	0.0315341	0.0340097	0.201318	0.0142437	0.0664723	0.0637353	0.0705715	0.0813472
765.119	0.0808193	0.0315989	0.0340087	0.201181	0.0142423	0.0664404	0.0637969	0.0705351	0.0812931
765.601	0.0809261	0.0316731	0.0340154	0.201033	0.0142361	0.0664061	0.0638052	0.0705415	0.0812405
766.083	0.0810489	0.0317548	0.0340292	0.200896	0.0142287	0.066373	0.0637871	0.0706082	0.0811962
766.566	0.0811828	0.0318425	0.0340483	0.200794	0.0142232	0.0663443	0.0637586	0.0707364	0.081166
767.048	0.0813107	0.0319346	0.0340704	0.200732	0.0142215	0.0663217	0.063705	0.0709079	0.0811537
767.53	0.0814052	0.0320304	0.0340924	0.20069	0.0142249	0.0663062	0.063583	0.0710903	0.0811606
768.012	0.0814379	0.0321297	0.0341108	0.200634	0.0142326	0.0662971	0.0633425	0.071247	0.0811857
768.494	0.0813889	0.0322329	0.0341218	0.200525	0.014244	0.0662931	0.0629613	0.07135	0.0812263
768.976	0.0812581	0.03234	0.0341228	0.200348	0.0142573	0.0662923	0.0624671	0.0713904	0.0812785
769.458	0.0810645	0.032451	0.0341116	0.200113	0.0142713	0.0662931	0.0619382	0.0713781	0.0813364
769.94	0.0808395	0.0325651	0.0340877	0.199856	0.0142849	0.0662947	0.0614775	0.0713368	0.0813914
770.423	0.0806161	0.0326806	0.0340525	0.199614	0.0142977	0.0662968	0.0611725	0.0712926	0.0814342
770.905	0.0804177	0.0327951	0.0340085	0.199413	0.0143105	0.0663005	0.0610649	0.0712664	0.0814573
771.387	0.0802544	0.0329059	0.0339592	0.199253	0.0143246	0.0663068	0.0611387	0.0712683	0.0814588
771.869	0.0801249	0.0330103	0.0339089	0.199119	0.0143417	0.0663177	0.0613354	0.0713009	0.0814462
772.351	0.0800239	0.0331072	0.0338625	0.198993	0.0143638	0.0663342	0.061584	0.0713634	0.0814353
772.833	0.0799485	0.0331965	0.0338241	0.198867	0.0143923	0.0663571	0.0618296	0.0714554	0.0814463
773.315	0.0798998	0.0332798	0.0337969	0.198747	0.0144284	0.066386	0.0620487	0.0715777	0.0814948
773.797	0.0798803	0.0333603	0.0337832	0.198647	0.0144718	0.0664195	0.062243	0.0717296	0.0815841
774.279	0.0798882	0.0334418	0.0337839	0.198575	0.0145218	0.0664555	0.0624215	0.0719048	0.0816999
774.761	0.079913	0.0335291	0.0337988	0.198522	0.0145761	0.0664913	0.0625816	0.0720907	0.0818135
775.244	0.0799377	0.0336262	0.0338268	0.198464	0.0146327	0.0665246	0.0627058	0.0722703	0.0818899
775.726	0.0799446	0.0337359	0.0338654	0.198379	0.0146885	0.0665536	0.0627711	0.0724286	0.0819007
776.208	0.0799249	0.0338596	0.0339121	0.198262	0.0147406	0.0665777	0.0627706	0.0725583	0.081835
776.69	0.0798853	0.0339962	0.0339639	0.198135	0.0147863	0.0665968	0.0627266	0.0726633	0.0817066
777.172	0.0798484	0.0341427	0.0340176	0.198046	0.0148239	0.0666128	0.0626885	0.0727561	0.0815497
777.654	0.0798438	0.0342952	0.0340705	0.198042	0.0148521	0.0666274	0.0627124	0.0728505	0.0814083
778.136	0.0798963	0.0344491	0.0341199	0.198147	0.0148708	0.0666428	0.0628331	0.0729538	0.0813223
778.619	0.0800162	0.0346	0.0341642	0.198347	0.0148808	0.0666611	0.0630457	0.0730623	0.0813149
779.101	0.0801939	0.0347452	0.0342021	0.198588	0.0148839	0.0666836	0.0633049	0.0731629	0.0813868
779.583	0.0804053	0.0348837	0.0342335	0.198807	0.0148828	0.0667108	0.0635449	0.0732388	0.0815174
780.065	0.0806219	0.0350164	0.0342592	0.198957	0.0148809	0.0667425	0.0637097	0.0732795	0.0816732
780.547	0.0808208	0.0351461	0.0342812	0.19903	0.0148816	0.066778	0.0637768	0.0732861	0.0818184
781.029	0.0809913	0.035277	0.034302	0.199063	0.0148883	0.0668161	0.0637627	0.073272	0.0819252
781.511	0.0811336	0.0354136	0.0343254	0.199112	0.0149045	0.0668561	0.0637069	0.0732576	0.0819811
781.993	0.0812514	0.03556	0.0343545	0.199222	0.0149323	0.0668977	0.0636449	0.0732611	0.0819901
782.475	0.0813437	0.0357188	0.0343924	0.199404	0.014973	0.0669406	0.0635861	0.0732925	0.0819688
782.957	0.0814009	0.0358908	0.0344409	0.199622	0.015026	0.0669855	0.0635097	0.0733501	0.0819408
783.44	0.0814076	0.0360749	0.0345004	0.199817	0.0150896	0.0670333	0.0633801	0.073424	0.0819288
783.922	0.0813506	0.0362679	0.0345695	0.199938	0.0151602	0.067084	0.0631718	0.073502	0.0819475
784.404	0.081229	0.0364655	0.0346455	0.199969	0.0152335	0.0671381	0.0628905	0.0735765	0.0820004
784.886	0.0810572	0.0366628	0.0347236	0.199941	0.0153041	0.067195	0.0625758	0.0736471	0.0820787
785.368	0.0808625	0.0368549	0.0347988	0.199913	0.0153668	0.0672532	0.0622832	0.073721	0.0821649
785.85	0.0806749	0.0370382	0.0348663	0.199945	0.0154169	0.0673109	0.0620579	0.0738092	0.0822396
786.332	0.0805164	0.0372106	0.034922	0.200067	0.015451	0.0673662	0.0619135	0.0739211	0.0822892
786.814	0.0803944	0.0373715	0.0349635	0.200264	0.0154675	0.0674171	0.0618274	0.074062	0.0823109
787.297	0.0803023	0.0375223	0.0349909	0.200488	0.0154669	0.0674625	0.061757	0.0742307	0.0823142
787.779	0.0802259	0.0376652	0.0350062	0.200686	0.0154519	0.0675025	0.0616631	0.0744199	0.0823172
788.261	0.0801517	0.0378038	0.0350135	0.200827	0.0154267	0.0675377	0.0615309	0.074616	0.0823388
788.743	0.0800756	0.0379414	0.0350179	0.200918	0.0153975	0.0675703	0.0613743	0.0748017	0.08239
789.225	0.0800032	0.0380807	0.035025	0.200995	0.0153704	0.0676024	0.0612225	0.074959	0.0824699
789.707	0.0799467	0.0382242	0.0350391	0.201102	0.015352	0.0676368	0.0610976	0.0750736	0.0825653
790.189	0.0799188	0.0383732	0.0350632	0.201264	0.0153478	0.0676754	0.0609982	0.0751408	0.0826584
790.671	0.0799261	0.0385283	0.0350987	0.201479	0.0153619	0.0677196	0.0608984	0.07517	0.0827349
791.154	0.0799686	0.0386898	0.0351444	0.20172	0.015397	0.0677697	0.060763	0.0751866	0.0827914
791.636	0.0800393	0.0388572	0.0351974	0.201956	0.0154537	0.0678252	0.0605708	0.0752273	0.0828373
792.118	0.0801286	0.0390307	0.0352541	0.202165	0.0155308	0.0678849	0.0603306	0.0753287	0.08289
792.6	0.0802265	0.0392103	0.0353102	0.20235	0.0156257	0.0679474	0.0600812	0.0755138	0.0829648
793.082	0.0803229	0.0393965	0.0353629	0.202521	0.0157342	0.0680115	0.0598723	0.0757801	0.0830673
793.564	0.0804067	0.03959	0.03541	0.202682	0.0158518	0.0680767	0.0597397	0.0760976	0.0831887
794.046	0.0804659	0.0397914	0.0354514	0.202813	0.0159731	0.0681428	0.0596867	0.0764166	0.0833093
794.528	0.0804873	0.0400011	0.0354886	0.202875	0.0160927	0.0682104	0.0596839	0.0766847	0.0834075
795.01	0.080463	0.0402193	0.0355238	0.202826	0.0162058	0.06828	0.0596863	0.076865	0.0834692
795.493	0.0803941	0.0404454	0.0355599	0.202648	0.0163076	0.0683519	0.0596584	0.0769493	0.0834937
795.975	0.0802952	0.0406782	0.0355994	0.202365	0.0163942	0.0684252	0.059592	0.076959	0.0834925
796.457	0.0801914	0.0409166	0.035643	0.202039	0.016462	0.068498	0.0595077	0.0769342	0.0834825
796.939	0.0801115	0.0411585	0.0356906	0.201748	0.0165085	0.0685674	0.0594392	0.0769147	0.0834764
797.421	0.0800776	0.0414027	0.0357403	0.201547	0.0165321	0.0686293	0.0594088	0.0769226	0.0834764
797.903	0.0800979	0.0416478	0.0357888	0.201445	0.0165322	0.0686797	0.0594121	0.0769561	0.0834761
798.385	0.080164	0.0418926	0.035833	0.201407	0.0165095	0.0687154	0.0594199	0.0769944	0.0834657
798.867	0.0802547	0.0421367	0.0358703	0.201366	0.0164662	0.0687343	0.0593974	0.0770136	0.0834418
799.35	0.0803455	0.0423797	0.0358994	0.201268	0.0164056	0.0687374	0.0593294	0.0770022	0.0834137
799.832	0.0804167	0.0426209	0.0359212	0.201097	0.0163324	0.0687277	0.0592367	0.0769708	0.0834018
800.314	0.0804598	0.0428592	0.035938	0.200878	0.0162521	0.0687105	0.0591727	0.0769491	0.0834297
800.796	0.0804784	0.0430934	0.0359548	0.200659	0.0161704	0.0686932	0.0591989	0.0769723	0.0835141
801.278	0.0804821	0.0433211	0.0359765	0.200482	0.0160937	0.0686833	0.0593538	0.0770653	0.0836572
801.76	0.0804819	0.0435399	0.0360084	0.200345	0.0160276	0.0686873	0.0596316	0.0772309	0.0838457
802.242	0.0804853	0.0437471	0.0360544	0.200207	0.0159771	0.0687102	0.0599807	0.0774494	0.0840577
802.724	0.0804961	0.0439405	0.0361167	0.200004	0.0159463	0.068754	0.0603254	0.0776871	0.0842726
803.206	0.0805153	0.0441192	0.0361951	0.199682	0.0159376	0.0688176	0.0605987	0.0779109	0.0844784
803.688	0.0805433	0.0442834	0.0362874	0.199233	0.0159524	0.068897	0.060771	0.0780996	0.0846744
804.171	0.0805803	0.044436	0.0363891	0.198702	0.0159906	0.0689863	0.0608598	0.0782498	0.0848663
804.653	0.0806241	0.0445813	0.0364954	0.198162	0.0160504	0.0690788	0.0609163	0.0783709	0.0850572
805.135	0.0806681	0.0447261	0.0366015	0.197683	0.0161291	0.0691684	0.0609973	0.0784762	0.0852403
805.617	0.0807013	0.0448775	0.0367035	0.197296	0.0162225	0.0692514	0.0611371	0.0785741	0.0853974
806.099	0.0807114	0.0450436	0.0367999	0.196979	0.0163258	0.0693263	0.0613371	0.0786651	0.0855051
806.581	0.0806902	0.0452314	0.0368908	0.19668	0.0164338	0.0693954	0.0615719	0.0787453	0.0855458
807.063	0.0806391	0.0454461	0.0369783	0.19634	0.0165413	0.0694632	0.0618093	0.0788135	0.0855173
807.545	0.0805704	0.0456908	0.0370661	0.195932	0.0166433	0.0695369	0.0620313	0.0788768	0.0854374
808.028	0.0805031	0.045966	0.0371576	0.19547	0.0167359	0.0696236	0.0622414	0.0789499	0.0853389
808.51	0.0804546	0.0462694	0.0372561	0.195001	0.0168164	0.0697299	0.0624585	0.079051	0.085259
808.992	0.0804336	0.0465965	0.0373633	0.19457	0.0168831	0.0698605	0.0626995	0.0791925	0.085226
809.474	0.0804358	0.0469415	0.0374791	0.194197	0.0169367	0.0700172	0.0629647	0.079377	0.0852531
809.956	0.080448	0.0472983	0.0376015	0.193865	0.0169789	0.0701982	0.0632349	0.0795964	0.085337
810.438	0.0804559	0.0476603	0.0377272	0.193531	0.0170128	0.0703992	0.0634825	0.0798374	0.0854643
810.92	0.0804526	0.0480226	0.0378519	0.193155	0.0170425	0.0706129	0.0636901	0.0800881	0.0856187
811.402	0.0804433	0.0483815	0.0379715	0.192725	0.017072	0.0708317	0.0638655	0.0803423	0.0857865
811.885	0.0804413	0.0487349	0.0380826	0.192264	0.0171056	0.0710472	0.0640414	0.0805996	0.0859588
812.367	0.0804599	0.0490821	0.0381839	0.191821	0.0171458	0.0712522	0.0642611	0.0808597	0.0861288
812.849	0.0805021	0.0494235	0.038275	0.191439	0.0171941	0.0714418	0.0645565	0.0811186	0.0862895
813.331	0.0805578	0.0497597	0.0383574	0.191136	0.0172502	0.0716127	0.0649296	0.0813654	0.0864339
813.813	0.0806065	0.0500913	0.0384339	0.190893	0.0173121	0.0717641	0.0653527	0.0815872	0.0865582
814.295	0.0806305	0.0504186	0.0385074	0.190668	0.0173763	0.0718971	0.06578	0.0817767	0.0866665
814.777	0.0806248	0.0507413	0.0385811	0.190426	0.0174391	0.0720141	0.0661716	0.0819404	0.0867734
815.259	0.0806055	0.0510588	0.038657	0.190157	0.0174963	0.0721187	0.0665108	0.0820991	0.0869007
815.741	0.0806035	0.0513706	0.0387364	0.189886	0.0175449	0.0722146	0.0668096	0.0822815	0.0870693
816.224	0.0806519	0.0516768	0.0388201	0.189653	0.0175826	0.072306	0.0670942	0.0825109	0.0872886
816.706	0.0807675	0.0519787	0.0389071	0.189485	0.0176093	0.0723971	0.0673856	0.082793	0.0875498
817.188	0.0809418	0.0522784	0.0389971	0.189377	0.0176255	0.0724921	0.0676819	0.0831115	0.0878273
817.67	0.0811411	0.0525797	0.0390891	0.189281	0.0176342	0.0725942	0.0679568	0.0834329	0.0880869
818.152	0.0813202	0.0528868	0.0391827	0.189131	0.0176381	0.0727067	0.0681762	0.0837217	0.0883005
818.634	0.081442	0.0532044	0.0392775	0.188873	0.0176404	0.0728313	0.068321	0.0839555	0.0884569
819.116	0.0814944	0.0535365	0.0393736	0.188493	0.0176439	0.0729685	0.0684079	0.0841362	0.0885661
819.598	0.0814952	0.053886	0.039471	0.188027	0.0176504	0.0731173	0.0684915	0.0842875	0.0886532
820.081	0.0814844	0.0542541	0.0395695	0.187543	0.0176605	0.0732743	0.068646	0.0844424	0.0887458
820.563	0.0815041	0.0546401	0.0396684	0.187103	0.0176742	0.0734353	0.0689353	0.0846252	0.0888594
821.045	0.0815804	0.0550411	0.0397663	0.186736	0.017691	0.0735939	0.0693849	0.0848401	0.0889923
821.527	0.0817129	0.0554533	0.0398615	0.186424	0.0177104	0.0737442	0.0699688	0.0850688	0.0891274
822.009	0.081877	0.0558724	0.0399525	0.186113	0.0177327	0.0738808	0.0706156	0.0852823	0.0892451
822.491	0.0820387	0.0562936	0.0400378	0.185746	0.017759	0.0739999	0.0712336	0.0854573	0.0893358
822.973	0.0821699	0.0567137	0.0401173	0.185295	0.0177916	0.0741009	0.0717398	0.0855907	0.089408
823.455	0.0822602	0.0571307	0.0401919	0.184772	0.0178336	0.0741863	0.0720854	0.0857029	0.0894861
823.937	0.0823182	0.0575444	0.0402642	0.184224	0.0178882	0.0742619	0.0722645	0.0858285	0.0895994
824.42	0.0823615	0.057956	0.0403376	0.183702	0.0179587	0.0743364	0.0723083	0.0859994	0.0897677
824.902	0.082404	0.0583677	0.0404158	0.18324	0.0180467	0.0744194	0.072271	0.0862285	0.0899918
825.384	0.0824468	0.0587816	0.0405027	0.182836	0.0181524	0.0745206	0.0722159	0.0865043	0.0902523
825.866	0.0824783	0.0592	0.0406009	0.182464	0.0182736	0.0746477	0.0722068	0.0867969	0.0905187
826.348	0.0824819	0.0596238	0.0407114	0.182095	0.0184064	0.0748057	0.0723063	0.0870737	0.0907628
826.83	0.0824478	0.0600529	0.0408334	0.181713	0.018545	0.0749955	0.0725742	0.0873164	0.0909709
827.312	0.0823796	0.0604856	0.0409641	0.181332	0.0186832	0.0752141	0.0730638	0.0875303	0.0911469
827.794	0.082295	0.0609201	0.0411	0.180979	0.0188144	0.0754551	0.0738151	0.0877413	0.0913087
828.277	0.0822174	0.0613543	0.041237	0.180676	0.0189337	0.0757104	0.0748496	0.0879821	0.0914768
828.759	0.0821663	0.0617868	0.0413716	0.180422	0.0190377	0.0759713	0.0761678	0.0882758	0.0916647
829.241	0.0821512	0.0622176	0.0415023	0.180191	0.0191255	0.07623	0.0777544	0.0886237	0.0918735
829.723	0.0821722	0.0626484	0.0416296	0.179946	0.0191983	0.0764816	0.0795908	0.089005	0.0920949
830.205	0.0822273	0.0630825	0.0417562	0.179663	0.0192595	0.076724	0.0816717	0.0893854	0.0923171
830.687	0.0823189	0.0635239	0.0418868	0.179353	0.0193134	0.0769589	0.0840248	0.0897324	0.0925333
831.169	0.0824572	0.0639778	0.0420268	0.179062	0.0193646	0.07719	0.0867276	0.0900283	0.0927436
831.651	0.082655	0.0644481	0.0421814	0.178851	0.0194165	0.0774225	0.0899167	0.0902755	0.0929534
832.133	0.0829173	0.0649383	0.0423538	0.178762	0.0194718	0.0776615	0.0937857	0.090493	0.0931683
832.615	0.0832307	0.0654496	0.0425452	0.178795	0.019531	0.0779104	0.098568	0.0907061	0.0933892
833.098	0.0835595	0.0659814	0.0427535	0.178904	0.0195933	0.0781702	0.104499	0.0909371	0.0936124
833.58	0.0838538	0.0665315	0.0429737	0.179011	0.0196568	0.0784392	0.111755	0.0911996	0.0938343
834.062	0.0840637	0.0670962	0.0431987	0.179048	0.0197192	0.0787133	0.120375	0.0914981	0.0940558
834.544	0.0841594	0.0676715	0.0434206	0.178981	0.0197789	0.0789871	0.130174	0.0918313	0.094287
835.026	0.084143	0.0682539	0.0436323	0.178832	0.0198353	0.079255	0.140685	0.0921954	0.0945438
835.508	0.0840488	0.0688408	0.0438289	0.178658	0.0198889	0.0795134	0.151148	0.092585	0.0948415
835.99	0.0839295	0.0694311	0.0440083	0.178527	0.019942	0.0797604	0.160566	0.0929922	0.0951856
836.472	0.0838375	0.0700253	0.0441723	0.178475	0.0199971	0.0799974	0.167856	0.0934057	0.0955694
836.955	0.0838076	0.070625	0.0443259	0.178498	0.0200577	0.0802285	0.172062	0.0938116	0.0959747
837.437	0.0838486	0.0712326	0.0444761	0.178552	0.020126	0.0804596	0.172602	0.0941977	0.0963814
837.919	0.0839469	0.07185	0.0446315	0.178587	0.0202036	0.0806972	0.169443	0.0945589	0.0967781
838.401	0.0840773	0.0724783	0.0447993	0.178572	0.0202901	0.0809473	0.16313	0.0949012	0.097167
838.883	0.0842154	0.0731174	0.0449849	0.178512	0.0203837	0.0812136	0.154619	0.095239	0.097563
839.365	0.0843479	0.0737657	0.0451913	0.178447	0.0204812	0.0814974	0.145007	0.0955898	0.097984
839.847	0.0844723	0.0744202	0.0454177	0.178428	0.0205794	0.0817976	0.135257	0.0959633	0.0984375
840.329	0.0845929	0.0750775	0.0456611	0.178485	0.0206746	0.0821101	0.126049	0.0963571	0.0989125
840.812	0.084714	0.0757338	0.045916	0.178618	0.0207646	0.0824304	0.117744	0.0967555	0.0993798
841.294	0.0848366	0.0763863	0.0461764	0.178797	0.0208485	0.0827537	0.110458	0.0971371	0.0998017
841.776	0.0849583	0.0770334	0.0464367	0.178981	0.0209275	0.0830764	0.104165	0.0974853	0.100147
842.258	0.0850773	0.0776745	0.0466933	0.179144	0.0210036	0.083397	0.0987813	0.0977975	0.100406
842.74	0.0851959	0.0783108	0.0469436	0.179287	0.0210803	0.083716	0.0942199	0.0980863	0.100591
843.222	0.0853201	0.0789447	0.0471877	0.179436	0.0211606	0.0840358	0.0903946	0.0983743	0.100734
843.704	0.0854561	0.0795788	0.0474271	0.179622	0.0212469	0.0843598	0.0872084	0.0986827	0.100868
844.186	0.0856058	0.0802162	0.0476632	0.179858	0.0213398	0.0846911	0.0845409	0.0990211	0.101019
844.668	0.085762	0.0808598	0.047898	0.180131	0.0214383	0.0850316	0.0822573	0.0993861	0.101192
845.151	0.0859118	0.0815125	0.0481318	0.18041	0.0215396	0.0853812	0.0802333	0.0997637	0.101381
845.633	0.0860407	0.0821764	0.0483639	0.180662	0.02164	0.0857378	0.0783865	0.10014	0.101575
846.115	0.0861407	0.0828541	0.0485926	0.180875	0.0217352	0.0860972	0.0766925	0.100509	0.10177
846.597	0.0862147	0.0835481	0.0488149	0.181068	0.0218217	0.0864545	0.0751774	0.100878	0.101978
847.079	0.0862752	0.0842609	0.0490286	0.181279	0.021898	0.0868053	0.073886	0.101263	0.102221
847.561	0.086339	0.0849952	0.0492322	0.181544	0.0219643	0.0871464	0.072845	0.10168	0.102524
848.043	0.0864188	0.0857526	0.0494261	0.181875	0.0220234	0.087477	0.07204	0.102134	0.1029
848.525	0.0865181	0.0865342	0.0496124	0.18225	0.0220802	0.0877993	0.0714158	0.102626	0.10335
849.008	0.086631	0.087339	0.0497954	0.182626	0.0221403	0.0881178	0.0708987	0.103145	0.103857
849.49	0.0867466	0.0881641	0.0499801	0.182961	0.0222098	0.0884388	0.0704255	0.103684	0.104396
849.972	0.0868562	0.0890043	0.0501725	0.183239	0.0222936	0.0887688	0.0699625	0.10424	0.104943
850.454	0.0869573	0.0898526	0.0503771	0.18348	0.0223947	0.0891138	0.069505	0.104818	0.105483
850.936	0.0870558	0.0907008	0.050598	0.183731	0.0225135	0.0894778	0.0690575	0.105422	0.106005
851.418	0.0871616	0.091541	0.050837	0.184041	0.022648	0.0898628	0.0686117	0.106047	0.106504
851.9	0.0872848	0.0923668	0.0510941	0.184434	0.0227939	0.0902681	0.0681366	0.106673	0.106974
852.382	0.0874315	0.0931748	0.0513685	0.184898	0.0229456	0.0906912	0.067591	0.107273	0.107404
852.864	0.087604	0.093965	0.0516579	0.185395	0.0230968	0.0911293	0.0669508	0.107818	0.107787
853.347	0.0878025	0.094742	0.0519608	0.185881	0.0232421	0.0915794	0.0662377	0.108299	0.108123
853.829	0.0880268	0.0955135	0.0522763	0.186331	0.0233773	0.0920405	0.0655277	0.108729	0.108428
854.311	0.0882757	0.0962897	0.0526042	0.186751	0.0235004	0.0925128	0.0649316	0.109144	0.10873
854.793	0.0885451	0.0970817	0.0529458	0.187171	0.0236111	0.0929995	0.0645557	0.109586	0.109063
855.275	0.0888238	0.0978985	0.0533028	0.187622	0.023711	0.0935043	0.0644593	0.110085	0.109457
855.757	0.0890932	0.0987468	0.0536762	0.188112	0.0238032	0.0940323	0.0646334	0.110646	0.109924
856.239	0.0893315	0.0996296	0.0540666	0.188622	0.023891	0.094588	0.0650093	0.111242	0.11046
856.721	0.0895212	0.100545	0.0544723	0.189113	0.0239775	0.0951741	0.065492	0.111833	0.111047
857.203	0.0896588	0.10149	0.0548902	0.189548	0.0240658	0.0957919	0.0660027	0.112384	0.111664
857.686	0.089758	0.102456	0.0553153	0.189919	0.0241577	0.0964403	0.0665085	0.112884	0.112304
858.168	0.0898481	0.103437	0.0557422	0.190254	0.0242552	0.0971169	0.0670254	0.113356	0.112967
858.65	0.0899616	0.104428	0.0561657	0.190606	0.0243588	0.0978186	0.0675942	0.113845	0.113667
859.132	0.0901212	0.105425	0.0565825	0.191022	0.0244696	0.0985431	0.0682455	0.114399	0.114415
859.614	0.0903312	0.106428	0.0569918	0.191522	0.0245881	0.0992893	0.0689721	0.115043	0.115209
860.096	0.090576	0.107441	0.0573964	0.192083	0.0247151	0.100059	0.069729	0.115773	0.116035
860.578	0.09083	0.108468	0.0578015	0.192659	0.0248509	0.100854	0.0704545	0.116558	0.116869
861.06	0.0910703	0.109513	0.0582146	0.193199	0.0249958	0.10168	0.0711059	0.117357	0.117689
861.543	0.0912892	0.11058	0.0586436	0.19368	0.0251495	0.102542	0.0716853	0.118142	0.11849
862.025	0.0914952	0.111669	0.0590953	0.194117	0.0253107	0.103443	0.0722409	0.11891	0.119284
862.507	0.0917071	0.112775	0.0595738	0.194556	0.0254774	0.104385	0.0728415	0.119684	0.120099
862.989	0.0919392	0.113894	0.0600791	0.195043	0.0256471	0.105364	0.0735373	0.120497	0.120963
863.471	0.0921919	0.115016	0.0606073	0.195601	0.0258162	0.106375	0.074331	0.121374	0.121891
863.953	0.0924479	0.116133	0.0611505	0.196217	0.0259825	0.107409	0.0751721	0.122315	0.122878
864.435	0.0926814	0.117239	0.0616983	0.196854	0.0261432	0.108453	0.0759798	0.123297	0.123901
864.917	0.0928729	0.118334	0.062239	0.197478	0.0262981	0.109496	0.0766845	0.12428	0.124932
865.399	0.0930216	0.119418	0.0627619	0.198079	0.0264477	0.110528	0.0772625	0.125231	0.125952
865.882	0.0931486	0.120502	0.0632576	0.198686	0.026595	0.111539	0.0777491	0.126136	0.126961
866.364	0.093288	0.121594	0.0637199	0.19935	0.0267431	0.112523	0.0782222	0.127001	0.127973
866.846	0.0934694	0.122708	0.0641448	0.200111	0.0268964	0.113476	0.0787655	0.127848	0.129012
867.328	0.0937026	0.123854	0.0645297	0.200974	0.0270583	0.114395	0.079432	0.128698	0.130089
867.81	0.0939712	0.125037	0.0648726	0.201897	0.0272316	0.115277	0.0802267	0.129562	0.131196
868.292	0.0942414	0.126259	0.0651701	0.202806	0.0274168	0.116117	0.0811144	0.130434	0.132309
868.774	0.0944781	0.127517	0.0654166	0.203633	0.0276126	0.116908	0.082045	0.1313	0.13339
869.256	0.0946645	0.1288	0.0656042	0.20435	0.0278158	0.11764	0.0829825	0.132146	0.134404
869.739	0.0948113	0.130098	0.0657233	0.204984	0.0280219	0.118302	0.083922	0.132967	0.135327
870.221	0.0949524	0.131399	0.0657636	0.205609	0.0282257	0.118883	0.0848842	0.133766	0.136145
870.703	0.0951287	0.132695	0.0657168	0.206311	0.0284226	0.119374	0.0858957	0.134548	0.136847
871.185	0.0953696	0.133982	0.0655786	0.207149	0.0286094	0.119772	0.0869689	0.135311	0.137418
871.667	0.0956797	0.135263	0.0653499	0.20813	0.0287848	0.120079	0.0880921	0.136045	0.137837
872.149	0.0960401	0.136545	0.0650388	0.209222	0.0289497	0.120303	0.089239	0.136737	0.138083
872.631	0.0964194	0.137839	0.0646588	0.210369	0.029107	0.120459	0.0903898	0.137382	0.13815
873.113	0.0967904	0.139156	0.0642282	0.211532	0.0292608	0.120566	0.0915483	0.137991	0.13806
873.596	0.097142	0.140505	0.0637678	0.212707	0.0294157	0.120641	0.092747	0.138591	0.137861
874.078	0.0974797	0.141891	0.0632976	0.213919	0.0295757	0.120702	0.0940322	0.139215	0.137622
874.56	0.0978166	0.143312	0.062834	0.215201	0.0297439	0.120763	0.095438	0.139883	0.137404
875.042	0.09816	0.14476	0.0623878	0.216563	0.0299214	0.120831	0.096965	0.140594	0.137249
875.524	0.0985027	0.146224	0.0619628	0.217983	0.030108	0.120909	0.0985758	0.141323	0.137164
876.006	0.0988261	0.147691	0.0615546	0.219411	0.030302	0.120992	0.100211	0.142031	0.137128
876.488	0.0991103	0.149151	0.0611529	0.220799	0.0305011	0.121073	0.10182	0.142685	0.137106
876.97	0.0993506	0.150597	0.060743	0.222135	0.0307027	0.121143	0.103385	0.143277	0.137066
877.452	0.0995636	0.152031	0.0603078	0.223451	0.0309048	0.121191	0.10493	0.143819	0.136984
877.934	0.0997841	0.153457	0.0598318	0.224814	0.0311067	0.121212	0.106511	0.144342	0.136852
878.417	0.100049	0.154889	0.0593031	0.22629	0.0313085	0.121201	0.108183	0.14487	0.136667
878.899	0.100383	0.156342	0.0587158	0.227909	0.0315112	0.121158	0.109976	0.145408	0.136424
879.381	0.100782	0.157827	0.0580707	0.229648	0.0317167	0.121086	0.111878	0.145938	0.136113
879.863	0.10122	0.159355	0.0573758	0.231442	0.0319265	0.120993	0.113851	0.146434	0.135726
880.345	0.101657	0.160928	0.0566446	0.233216	0.0321415	0.120886	0.115848	0.146882	0.135267
880.827	0.102064	0.16254	0.0558958	0.234929	0.0323621	0.120776	0.117843	0.147296	0.134758
881.309	0.102425	0.164181	0.0551502	0.236589	0.0325876	0.120672	0.119834	0.14772	0.134241
881.791	0.10275	0.165836	0.0544295	0.238246	0.0328166	0.120587	0.121838	0.148212	0.133765
882.274	0.103055	0.167492	0.0537538	0.23996	0.0330476	0.120531	0.123869	0.148814	0.133372
882.756	0.103353	0.169137	0.0531408	0.241759	0.0332793	0.120518	0.125917	0.149536	0.133086
883.238	0.103637	0.170768	0.0526041	0.243622	0.0335111	0.120559	0.127945	0.150347	0.132916
883.72	0.103887	0.172387	0.0521532	0.245487	0.0337429	0.120666	0.129912	0.151196	0.132857
884.202	0.104081	0.174006	0.0517934	0.247292	0.0339762	0.120852	0.131799	0.152035	0.132908
884.684	0.104208	0.175639	0.0515262	0.249009	0.0342128	0.121123	0.133628	0.152848	0.133079
885.166	0.104283	0.177302	0.0513497	0.250666	0.0344545	0.121487	0.135459	0.153658	0.133389
885.648	0.104343	0.179007	0.05126	0.252334	0.0347032	0.121944	0.137369	0.154513	0.133853
886.13	0.104433	0.18076	0.0512509	0.254083	0.0349597	0.122491	0.139404	0.155459	0.13447
886.613	0.104587	0.182559	0.0513147	0.255936	0.0352239	0.123118	0.141556	0.15651	0.135214
887.095	0.104812	0.184395	0.0514425	0.25785	0.0354947	0.123812	0.143757	0.157637	0.136033
887.577	0.105082	0.186251	0.0516241	0.259728	0.0357704	0.124558	0.145907	0.158781	0.136865
888.059	0.105355	0.18811	0.0518487	0.261463	0.0360492	0.12534	0.147922	0.159879	0.13766
888.541	0.105586	0.189956	0.0521047	0.262992	0.0363296	0.126143	0.149769	0.160897	0.138396
889.023	0.105747	0.19178	0.052381	0.264322	0.0366112	0.126956	0.15148	0.161847	0.139083
889.505	0.105834	0.193583	0.0526672	0.26552	0.0368944	0.127771	0.153126	0.162777	0.139753
889.987	0.105861	0.195371	0.0529545	0.266667	0.037181	0.128587	0.154772	0.16374	0.140438
890.47	0.105846	0.197161	0.0532364	0.267805	0.0374731	0.129405	0.156434	0.164766	0.14115
890.952	0.105802	0.19897	0.0535083	0.268907	0.0377727	0.130228	0.158063	0.165841	0.141877
891.434	0.105731	0.200814	0.0537689	0.269887	0.038081	0.131061	0.159575	0.166915	0.142586
891.916	0.105631	0.202705	0.0540183	0.270646	0.0383979	0.131906	0.160889	0.167931	0.143248
892.398	0.1055	0.204645	0.0542588	0.27112	0.0387212	0.13276	0.161978	0.168853	0.143852
892.88	0.10535	0.206626	0.0544934	0.271322	0.0390472	0.133618	0.162885	0.169693	0.144416
893.362	0.105196	0.208634	0.0547254	0.271325	0.0393709	0.134471	0.163701	0.1705	0.144974
893.844	0.105058	0.21065	0.054958	0.271224	0.039687	0.135308	0.164524	0.171334	0.145561
894.326	0.10494	0.212656	0.0551944	0.271082	0.039991	0.136119	0.16541	0.172233	0.14619
894.808	0.10483	0.214637	0.0554366	0.270898	0.0402798	0.136896	0.166357	0.173192	0.14684
895.291	0.104699	0.216587	0.0556864	0.270616	0.0405523	0.137634	0.167317	0.174164	0.147471
895.773	0.10452	0.218513	0.0559452	0.270164	0.0408103	0.138338	0.168237	0.175085	0.148039
896.255	0.104277	0.22043	0.0562141	0.2695	0.0410573	0.139012	0.16909	0.175908	0.148519
896.737	0.103976	0.222355	0.056494	0.268643	0.0412981	0.139669	0.169879	0.176628	0.148922
897.219	0.103642	0.224309	0.0567852	0.267656	0.0415371	0.140317	0.170614	0.177282	0.149281
897.701	0.103307	0.226306	0.0570872	0.266614	0.0417781	0.140968	0.171261	0.177926	0.149642
898.183	0.102996	0.228352	0.0573992	0.265561	0.0420226	0.141626	0.171698	0.178608	0.150038
898.665	0.10271	0.230443	0.0577188	0.264485	0.0422698	0.142292	0.171717	0.179341	0.150481
899.148	0.102434	0.232565	0.058043	0.263336	0.0425162	0.142962	0.17106	0.180109	0.15096
899.63	0.102141	0.2347	0.0583674	0.262065	0.0427573	0.143628	0.169493	0.180876	0.15146
900.112	0.101812	0.236826	0.0586875	0.260661	0.0429876	0.144283	0.166895	0.181621	0.151976
900.594	0.101445	0.238929	0.0589988	0.259171	0.0432025	0.144918	0.16329	0.182344	0.15252
901.076	0.101057	0.241002	0.0592979	0.257681	0.0433993	0.145531	0.15885	0.183074	0.153115
901.558	0.100673	0.243051	0.0595823	0.256269	0.0435781	0.146124	0.153836	0.183844	0.15378
902.04	0.100315	0.245092	0.0598521	0.254972	0.0437417	0.146706	0.148542	0.18467	0.154513
902.522	0.0999871	0.247148	0.0601086	0.253764	0.0438957	0.147291	0.143248	0.185537	0.155284
903.005	0.0996788	0.249245	0.0603554	0.25258	0.0440468	0.147892	0.1382	0.186406	0.156046
903.487	0.0993715	0.251405	0.0605967	0.251356	0.0442028	0.148524	0.133609	0.187235	0.156753
903.969	0.099053	0.253637	0.0608375	0.25008	0.0443705	0.149196	0.129644	0.188008	0.157388
904.451	0.0987265	0.255942	0.0610817	0.248799	0.0445551	0.149914	0.126415	0.188745	0.157965
904.933	0.0984117	0.258305	0.0613332	0.247606	0.0447601	0.150674	0.123956	0.189496	0.158526
905.415	0.0981359	0.260703	0.0615938	0.246589	0.0449866	0.151468	0.12221	0.190313	0.159117
905.897	0.0979197	0.263108	0.0618643	0.245788	0.0452343	0.152283	0.121043	0.191223	0.159765
906.379	0.0977664	0.265497	0.0621445	0.245173	0.0455017	0.153107	0.120268	0.192211	0.160465
906.861	0.0976613	0.267854	0.0624338	0.244659	0.0457875	0.153928	0.119703	0.193231	0.161185
907.344	0.0975791	0.270179	0.0627313	0.244151	0.0460903	0.15474	0.119217	0.194232	0.161887
907.826	0.0974985	0.272484	0.0630368	0.243596	0.0464103	0.155544	0.118755	0.195189	0.162549
908.308	0.0974131	0.274794	0.0633505	0.243004	0.0467477	0.156349	0.118344	0.196118	0.163177
908.79	0.0973359	0.277136	0.0636735	0.242443	0.0471033	0.157166	0.118049	0.197065	0.163804
909.272	0.0972913	0.279539	0.0640067	0.241998	0.0474774	0.158011	0.117932	0.198084	0.164467
909.754	0.0973027	0.282019	0.064351	0.241726	0.047869	0.158896	0.118016	0.199197	0.165189
910.236	0.0973789	0.284577	0.0647066	0.24163	0.0482756	0.159833	0.118276	0.200386	0.165964
910.718	0.0975086	0.287197	0.0650722	0.241664	0.0486923	0.160826	0.118657	0.201594	0.166765
911.201	0.0976653	0.28985	0.0654452	0.241766	0.049113	0.161871	0.119115	0.202764	0.167559
911.683	0.0978179	0.292497	0.0658219	0.241895	0.0495307	0.16296	0.11964	0.203866	0.168328
912.165	0.0979441	0.295099	0.0661977	0.242062	0.0499381	0.164082	0.120261	0.20492	0.169084
912.647	0.0980374	0.297626	0.0665686	0.242314	0.0503299	0.165223	0.121029	0.205979	0.16986
913.129	0.0981071	0.300062	0.0669306	0.242712	0.0507027	0.166373	0.121976	0.207103	0.170688
913.611	0.0981706	0.302412	0.0672819	0.243284	0.0510564	0.167525	0.123086	0.208317	0.171582
914.093	0.0982444	0.304698	0.0676221	0.244011	0.0513938	0.168678	0.12429	0.209589	0.172522
914.575	0.0983388	0.306957	0.0679529	0.244827	0.05172	0.169835	0.125487	0.210844	0.173466
915.057	0.0984567	0.309229	0.0682767	0.245656	0.0520415	0.171002	0.126589	0.211994	0.174367
915.54	0.0985979	0.311549	0.0685974	0.246452	0.0523653	0.172185	0.127555	0.212985	0.175203
916.022	0.0987629	0.313939	0.0689183	0.247218	0.0526974	0.173389	0.128411	0.213823	0.175985
916.504	0.0989541	0.316405	0.0692419	0.248005	0.053042	0.174612	0.129234	0.214573	0.176757
916.986	0.0991728	0.318936	0.0695697	0.248876	0.0534014	0.175851	0.130115	0.215322	0.177564
917.468	0.0994153	0.321505	0.0699018	0.24987	0.053776	0.177098	0.13112	0.216142	0.178432
917.95	0.0996698	0.324083	0.0702378	0.250977	0.0541651	0.178343	0.132268	0.217061	0.179347
918.432	0.0999186	0.326646	0.0705762	0.252147	0.0545675	0.179578	0.133535	0.218062	0.180267
918.914	0.100145	0.32918	0.0709161	0.25332	0.0549821	0.1808	0.134879	0.219103	0.181141
919.396	0.100344	0.331696	0.0712577	0.254465	0.0554092	0.182013	0.136266	0.220158	0.18194
919.879	0.10052	0.33422	0.0716013	0.255599	0.0558502	0.183227	0.137688	0.221232	0.182677
920.361	0.100693	0.336797	0.0719491	0.256775	0.0563071	0.184459	0.139152	0.222364	0.183407
920.843	0.100884	0.339481	0.0723032	0.258052	0.0567828	0.18573	0.140663	0.2236	0.184198
921.325	0.101107	0.34232	0.0726657	0.259448	0.0572792	0.187059	0.1422	0.22496	0.185104
921.807	0.101362	0.345351	0.0730376	0.260925	0.0577975	0.188463	0.14371	0.226423	0.18614
922.289	0.101635	0.348592	0.0734185	0.262404	0.0583369	0.189951	0.145127	0.227935	0.187282
922.771	0.101903	0.352034	0.0738058	0.2638	0.0588957	0.191522	0.146399	0.229439	0.18848
923.253	0.102151	0.355649	0.0741958	0.265074	0.0594705	0.193169	0.147515	0.230913	0.189685
923.736	0.102372	0.359395	0.0745839	0.266253	0.0600583	0.194877	0.148514	0.232389	0.190875
924.218	0.102578	0.363224	0.0749652	0.267419	0.0606568	0.19663	0.149467	0.233938	0.192055
924.7	0.102785	0.367097	0.0753369	0.268666	0.0612659	0.198413	0.150439	0.235637	0.193254
925.182	0.103007	0.370991	0.0756981	0.270044	0.0618878	0.200214	0.151463	0.237522	0.194498
925.664	0.103249	0.374904	0.0760509	0.271535	0.0625273	0.202032	0.152529	0.239568	0.195799
926.146	0.103506	0.378853	0.0764003	0.273061	0.063191	0.20387	0.153596	0.241692	0.197148
926.628	0.103765	0.382872	0.0767535	0.274525	0.063886	0.205738	0.154626	0.243795	0.198527
927.11	0.104016	0.386995	0.0771188	0.275865	0.0646184	0.207651	0.155609	0.24581	0.199929
927.592	0.10426	0.39125	0.0775033	0.277084	0.0653917	0.209618	0.156569	0.247732	0.201357
928.075	0.104503	0.395643	0.0779129	0.278248	0.0662053	0.211645	0.157553	0.249613	0.20283
928.557	0.104756	0.400155	0.0783497	0.27944	0.067055	0.213729	0.158593	0.251531	0.204357
929.039	0.105024	0.404742	0.0788128	0.280712	0.0679324	0.215856	0.159683	0.253535	0.205929
929.521	0.1053	0.40934	0.0792975	0.282054	0.0688261	0.218006	0.160779	0.255618	0.207502
930.003	0.105567	0.413876	0.0797966	0.283392	0.0697238	0.220155	0.161816	0.257715	0.209019
930.485	0.105805	0.418282	0.0803023	0.284635	0.0706141	0.222278	0.162749	0.259739	0.210431
930.967	0.106001	0.42251	0.0808067	0.285722	0.0714878	0.224358	0.163583	0.261629	0.211721
931.449	0.106153	0.426538	0.0813042	0.28666	0.0723395	0.226385	0.164379	0.263383	0.212919
931.932	0.106276	0.430375	0.0817921	0.287519	0.0731674	0.22836	0.165224	0.265054	0.214089
932.414	0.106386	0.434054	0.0822705	0.288392	0.073973	0.230295	0.166193	0.266718	0.215299
932.896	0.106501	0.437621	0.0827425	0.289349	0.0747592	0.232207	0.167309	0.268428	0.216586
933.378	0.106625	0.441121	0.0832128	0.290404	0.0755293	0.234115	0.168533	0.270176	0.217944
933.86	0.106755	0.44458	0.0836858	0.291513	0.0762844	0.236031	0.169784	0.271901	0.219325
934.342	0.106883	0.448001	0.0841652	0.292609	0.0770235	0.237962	0.17098	0.273521	0.220668
934.824	0.107005	0.451357	0.0846525	0.293648	0.0777424	0.239904	0.172079	0.27498	0.221933
935.306	0.107127	0.454594	0.0851463	0.294637	0.0784349	0.241841	0.173097	0.27628	0.223115
935.788	0.107258	0.457647	0.0856435	0.295622	0.0790942	0.243749	0.174095	0.277476	0.224245
936.271	0.107407	0.460448	0.0861391	0.29666	0.0797149	0.245603	0.175136	0.278645	0.225364
936.753	0.107573	0.46295	0.0866281	0.297768	0.0802944	0.24738	0.176258	0.279834	0.226494
937.235	0.107741	0.465132	0.0871066	0.298908	0.0808348	0.249062	0.177447	0.281035	0.227623
937.717	0.107894	0.467005	0.0875728	0.299994	0.0813419	0.250644	0.178656	0.282187	0.228712
938.199	0.108013	0.468607	0.0880276	0.30094	0.0818251	0.252127	0.179833	0.283212	0.229719
938.681	0.108095	0.469991	0.088474	0.301706	0.0822945	0.253521	0.180956	0.28406	0.230628
939.163	0.108156	0.471207	0.0889166	0.302329	0.0827588	0.254836	0.182047	0.284737	0.231463
939.645	0.108221	0.472284	0.0893605	0.302903	0.0832218	0.25608	0.183156	0.285296	0.232274
940.128	0.108315	0.473216	0.0898097	0.303532	0.0836814	0.25725	0.184331	0.285797	0.23311
940.61	0.108447	0.473959	0.0902662	0.304274	0.0841275	0.258332	0.185585	0.286264	0.233985
941.092	0.108608	0.474431	0.0907298	0.305114	0.0845432	0.259301	0.18689	0.286659	0.234862
941.574	0.108769	0.474528	0.0911978	0.305968	0.0849061	0.260123	0.188195	0.286892	0.235669
942.056	0.108901	0.474142	0.091666	0.306735	0.0851911	0.260758	0.189455	0.286864	0.236323
942.538	0.108983	0.47318	0.0921298	0.307349	0.0853747	0.261173	0.190669	0.286516	0.236774
943.02	0.109019	0.471587	0.0925853	0.307819	0.0854365	0.261342	0.191889	0.285849	0.237014
943.502	0.109032	0.469356	0.0930308	0.308214	0.0853644	0.261257	0.193193	0.284917	0.237077
943.984	0.109054	0.466529	0.093467	0.308625	0.0851537	0.260922	0.194653	0.283777	0.237003
944.467	0.109108	0.463193	0.093897	0.309109	0.0848089	0.260362	0.196303	0.282454	0.236813
944.949	0.109199	0.459459	0.0943258	0.309654	0.0843412	0.25961	0.198125	0.280918	0.236487
945.431	0.109314	0.455454	0.0947585	0.310191	0.0837678	0.25871	0.200072	0.279112	0.235987
945.913	0.109427	0.451298	0.0951993	0.310632	0.0831085	0.257705	0.202102	0.277	0.235285
946.395	0.109514	0.4471	0.0956504	0.310923	0.0823848	0.256636	0.204209	0.274617	0.234398
946.877	0.109566	0.442956	0.096111	0.31108	0.0816183	0.255545	0.206431	0.272081	0.2334
947.359	0.109595	0.438946	0.0965771	0.311175	0.0808302	0.254465	0.208814	0.269573	0.232406
947.841	0.10962	0.435148	0.0970427	0.311302	0.0800418	0.253433	0.211374	0.267272	0.231532
948.323	0.109662	0.431643	0.0975006	0.311521	0.0792743	0.252484	0.214055	0.265306	0.230859
948.806	0.109732	0.428521	0.0979439	0.31183	0.0785494	0.251656	0.21672	0.263722	0.230413
949.288	0.109824	0.425881	0.0983675	0.312171	0.07789	0.250993	0.219176	0.262501	0.230179
949.77	0.109921	0.423831	0.0987695	0.312472	0.0773186	0.250541	0.221234	0.261604	0.230125
950.252	0.110005	0.422475	0.0991506	0.312693	0.0768569	0.250344	0.222757	0.261017	0.23024
950.734	0.110063	0.421906	0.0995145	0.312848	0.0765243	0.250443	0.22369	0.260777	0.230546
951.216	0.110092	0.422189	0.0998663	0.312998	0.0763363	0.250866	0.224046	0.260961	0.231091
951.698	0.110097	0.423355	0.100211	0.313209	0.0763031	0.251628	0.223863	0.261644	0.231919
952.18	0.110086	0.425395	0.100553	0.313508	0.0764289	0.252726	0.22317	0.262853	0.233035
952.663	0.110064	0.428255	0.100893	0.31386	0.0767111	0.25414	0.221973	0.264541	0.234395
953.145	0.110038	0.431845	0.10123	0.314191	0.0771417	0.255833	0.220284	0.266598	0.235914
953.627	0.110015	0.436047	0.10156	0.314425	0.0777073	0.257754	0.218165	0.268887	0.237502
954.109	0.11001	0.440733	0.101876	0.314541	0.0783917	0.259851	0.215753	0.271299	0.239098
954.591	0.110043	0.445775	0.102172	0.31459	0.0791774	0.262069	0.213256	0.273789	0.24069
955.073	0.110135	0.451067	0.102442	0.314676	0.0800476	0.264363	0.210897	0.276371	0.242313
955.555	0.1103	0.45653	0.102682	0.314908	0.0809877	0.266702	0.208857	0.279087	0.244008
956.037	0.110534	0.462117	0.102891	0.315339	0.0819856	0.269066	0.20722	0.281953	0.24579
956.519	0.110815	0.467813	0.103071	0.315943	0.083033	0.271448	0.205972	0.284929	0.247622
957.002	0.111111	0.473617	0.103226	0.316634	0.084123	0.273852	0.20503	0.287919	0.249427
957.484	0.111388	0.479534	0.103359	0.317315	0.0852506	0.276284	0.204301	0.29081	0.251117
957.966	0.111627	0.485561	0.103476	0.317933	0.0864108	0.278746	0.203737	0.293526	0.252639
958.448	0.111827	0.491671	0.103577	0.31851	0.0875981	0.281234	0.20335	0.296059	0.253999
958.93	0.112005	0.497818	0.103664	0.319129	0.0888058	0.283735	0.203195	0.298474	0.255256
959.412	0.112184	0.503937	0.103735	0.319884	0.0900276	0.286231	0.203323	0.300865	0.256488
959.894	0.112381	0.509953	0.103789	0.32082	0.0912566	0.288699	0.203738	0.303304	0.257749
960.376	0.1126	0.515798	0.103821	0.321907	0.0924883	0.291119	0.204385	0.305806	0.259047
960.859	0.112836	0.521427	0.103831	0.323049	0.0937203	0.293478	0.205165	0.308334	0.26034
961.341	0.113076	0.526825	0.10382	0.324138	0.0949533	0.295778	0.205986	0.310828	0.261576
961.823	0.113319	0.532006	0.103791	0.325116	0.0961902	0.298029	0.206804	0.313262	0.262727
962.305	0.113572	0.537012	0.103751	0.326006	0.0974349	0.300254	0.207643	0.315663	0.263814
962.787	0.113853	0.54189	0.10371	0.326908	0.0986901	0.302477	0.208572	0.318105	0.264897
963.269	0.114176	0.546674	0.103677	0.327941	0.0999555	0.304721	0.209662	0.320656	0.266043
963.751	0.114545	0.551365	0.103663	0.32918	0.101224	0.306994	0.210939	0.323323	0.267282
964.233	0.114944	0.555914	0.103675	0.330624	0.102483	0.309288	0.212364	0.326021	0.268584
964.716	0.115347	0.560221	0.10372	0.332193	0.103711	0.311572	0.213855	0.328589	0.269868
965.198	0.115728	0.564136	0.103802	0.333781	0.10488	0.313795	0.215326	0.330847	0.271038
965.68	0.116072	0.567482	0.103921	0.335314	0.10596	0.315893	0.216734	0.332665	0.272028
966.162	0.116389	0.570079	0.104078	0.336794	0.106917	0.317791	0.218105	0.33401	0.272834
966.644	0.116702	0.571772	0.10427	0.338293	0.107724	0.319421	0.219509	0.334936	0.273502
967.126	0.117041	0.572456	0.104497	0.339908	0.108355	0.320727	0.221024	0.335524	0.274095
967.608	0.117425	0.572091	0.104758	0.341707	0.108796	0.32167	0.222686	0.335818	0.274646
968.09	0.117852	0.570701	0.105053	0.34369	0.10904	0.322237	0.224471	0.335777	0.275123
968.572	0.118302	0.568365	0.105386	0.345789	0.109088	0.322435	0.226317	0.335292	0.275445
969.054	0.118749	0.565189	0.105758	0.347917	0.108946	0.322287	0.228159	0.334243	0.275511
969.537	0.119171	0.561291	0.106169	0.350018	0.108625	0.321827	0.229984	0.332571	0.275253
970.019	0.119567	0.556776	0.10662	0.35211	0.108137	0.321088	0.23184	0.330326	0.274672
970.501	0.119953	0.551732	0.107107	0.35427	0.107494	0.320106	0.233818	0.327649	0.273834
970.983	0.120352	0.546229	0.107626	0.356589	0.106708	0.318911	0.236001	0.32472	0.272843
971.465	0.120784	0.540331	0.10817	0.359115	0.105796	0.317532	0.238416	0.321688	0.271793
971.947	0.121251	0.534108	0.108729	0.361813	0.104773	0.316002	0.241005	0.318624	0.270739
972.429	0.121741	0.527656	0.109295	0.364579	0.103664	0.314359	0.243656	0.315532	0.269695
972.911	0.122235	0.521098	0.10986	0.367291	0.102495	0.312652	0.24625	0.312395	0.268657
973.394	0.12272	0.51459	0.11042	0.369875	0.1013	0.310943	0.248723	0.309229	0.267634
973.876	0.123197	0.508309	0.110973	0.372348	0.100117	0.309301	0.2511	0.306117	0.266669
974.358	0.123679	0.502435	0.111519	0.37481	0.0989846	0.307802	0.253476	0.303201	0.265836
974.84	0.124185	0.497134	0.11206	0.377389	0.0979399	0.306518	0.255964	0.300633	0.265209
975.322	0.124723	0.492539	0.112602	0.380169	0.0970152	0.305512	0.258635	0.298526	0.26484
975.804	0.125283	0.488735	0.113147	0.383151	0.0962347	0.304832	0.261479	0.296918	0.264736
976.286	0.125843	0.485756	0.113698	0.386253	0.0956133	0.304503	0.26441	0.295776	0.264866
976.768	0.126373	0.483583	0.114254	0.389365	0.0951555	0.30453	0.267319	0.29503	0.265192
977.25	0.126856	0.482153	0.114815	0.392412	0.0948568	0.304899	0.27013	0.29462	0.265694
977.733	0.127294	0.481378	0.115377	0.395401	0.0947055	0.305579	0.272846	0.294526	0.266385
978.215	0.127707	0.481156	0.115936	0.39841	0.0946846	0.30653	0.275537	0.29476	0.267303
978.697	0.12812	0.481393	0.116491	0.401534	0.0947754	0.307714	0.278302	0.295344	0.268478
979.179	0.12855	0.482012	0.11704	0.404812	0.0949597	0.309093	0.281212	0.296262	0.269905
979.661	0.128991	0.482966	0.117583	0.408189	0.0952219	0.310642	0.28427	0.297442	0.271526
980.143	0.129418	0.484234	0.118123	0.411532	0.0955501	0.312344	0.287415	0.298766	0.273245
980.625	0.129797	0.485815	0.118665	0.414687	0.0959357	0.314189	0.290563	0.30011	0.27496
981.107	0.130104	0.487716	0.119211	0.417567	0.0963728	0.316174	0.293656	0.301395	0.276606
981.59	0.130332	0.489941	0.119763	0.420195	0.0968573	0.318293	0.296698	0.302613	0.278175
982.072	0.130501	0.492476	0.120322	0.422691	0.0973847	0.320535	0.299749	0.303823	0.27971
982.554	0.130639	0.495287	0.120884	0.425192	0.0979501	0.32288	0.302884	0.305109	0.281268
983.036	0.130768	0.498317	0.121444	0.427772	0.0985468	0.325298	0.30614	0.306523	0.282882
983.518	0.130896	0.501494	0.121995	0.430384	0.0991679	0.327753	0.309491	0.308055	0.284538
984	0.131012	0.504743	0.122529	0.432873	0.099806	0.330207	0.312855	0.309635	0.286177
984.482	0.131095	0.507999	0.123041	0.435055	0.100456	0.332629	0.316142	0.311175	0.287738
984.964	0.131132	0.511222	0.123528	0.436811	0.101113	0.334995	0.319302	0.31262	0.289191
985.447	0.131125	0.514401	0.123991	0.43815	0.101777	0.337296	0.322346	0.313981	0.290562
985.929	0.131097	0.517556	0.124434	0.439197	0.10245	0.339541	0.325319	0.31533	0.291924
986.411	0.131076	0.520727	0.124865	0.440119	0.103136	0.341747	0.328243	0.316757	0.293355
986.893	0.131084	0.523967	0.125292	0.441023	0.103839	0.343937	0.331046	0.318312	0.294892
987.375	0.131124	0.527316	0.125722	0.441904	0.10456	0.346136	0.333545	0.319975	0.296505
987.857	0.131177	0.530798	0.126162	0.442645	0.105299	0.348357	0.335473	0.321659	0.29811
988.339	0.13121	0.534401	0.126612	0.443103	0.10605	0.350603	0.336568	0.323253	0.299607
988.821	0.131193	0.538084	0.12707	0.443195	0.106804	0.352862	0.336661	0.324688	0.300934
989.303	0.131111	0.541781	0.127531	0.442969	0.107552	0.355109	0.335736	0.325967	0.302094
989.785	0.130973	0.545415	0.127987	0.442584	0.10828	0.357316	0.333914	0.327169	0.303155
990.268	0.130799	0.548916	0.128431	0.442239	0.108978	0.359453	0.331388	0.328403	0.304211
990.75	0.130615	0.552241	0.128857	0.442068	0.109641	0.361502	0.328343	0.329747	0.30533
991.232	0.130441	0.555383	0.129263	0.442076	0.110266	0.36346	0.324909	0.33121	0.306528
991.714	0.130283	0.558373	0.12965	0.442146	0.11086	0.36534	0.321166	0.332732	0.307763
992.196	0.130138	0.561274	0.130025	0.442109	0.111432	0.367169	0.317186	0.334226	0.308978
992.678	0.130002	0.564165	0.130395	0.441836	0.111993	0.368985	0.313081	0.335631	0.310134
993.16	0.129876	0.567118	0.130766	0.441309	0.112557	0.370822	0.309013	0.336951	0.311244
993.643	0.129765	0.57018	0.131145	0.440623	0.113133	0.372707	0.305164	0.33825	0.312359
994.125	0.129674	0.573353	0.131534	0.439924	0.113725	0.374649	0.301679	0.339609	0.313537
994.607	0.129603	0.576591	0.131931	0.439326	0.114332	0.376636	0.298622	0.341069	0.314796
995.089	0.129541	0.579805	0.13233	0.438847	0.114947	0.378637	0.295956	0.342595	0.316091
995.571	0.12947	0.582875	0.132721	0.438414	0.115558	0.380607	0.293575	0.344085	0.317327
996.053	0.129373	0.585675	0.133094	0.437918	0.116151	0.382493	0.291362	0.345416	0.318406
996.535	0.129243	0.588096	0.133442	0.437286	0.116712	0.384249	0.289248	0.346509	0.319275
997.017	0.129089	0.590065	0.133757	0.436538	0.117229	0.385841	0.287233	0.347365	0.319954
997.499	0.128929	0.591562	0.13404	0.435774	0.117694	0.387254	0.285375	0.348062	0.320528
997.981	0.128782	0.592617	0.134294	0.43512	0.118106	0.388495	0.283742	0.348704	0.321099
998.464	0.128657	0.593296	0.134526	0.43465	0.118465	0.389587	0.282365	0.349352	0.321726
998.946	0.12855	0.593683	0.134747	0.434346	0.118773	0.390562	0.281222	0.349993	0.322398
999.428	0.128444	0.593856	0.134965	0.434109	0.119035	0.391455	0.28025	0.350538	0.32304
999.91	0.128326	0.593868	0.135186	0.433826	0.119251	0.392289	0.279392	0.350875	0.323557
1000.39	0.12819	0.593733	0.135414	0.433446	0.119421	0.393075	0.27863	0.350934	0.323885
1000.87	0.12805	0.593428	0.135645	0.433025	0.11954	0.393807	0.278004	0.350729	0.324036
1001.36	0.127932	0.592906	0.135874	0.43271	0.119605	0.394468	0.277586	0.350349	0.324081
1001.84	0.127862	0.59211	0.136091	0.432669	0.119611	0.395034	0.27744	0.349912	0.324118
1002.32	0.127856	0.591	0.136288	0.433006	0.119558	0.395484	0.277577	0.349504	0.324213
1002.8	0.12791	0.58957	0.136458	0.433711	0.11945	0.395807	0.277943	0.349133	0.324371
1003.28	0.128003	0.587858	0.136597	0.434667	0.119296	0.396011	0.278443	0.348743	0.324538
1003.77	0.128112	0.585949	0.136705	0.435718	0.119112	0.39612	0.27899	0.348258	0.324643
1004.25	0.128218	0.583958	0.136786	0.436748	0.118918	0.396172	0.279547	0.347642	0.324641
1004.73	0.128319	0.582014	0.136849	0.437739	0.118733	0.396213	0.280144	0.346935	0.324548
1005.21	0.128427	0.580233	0.1369	0.438771	0.118574	0.396287	0.280855	0.346245	0.324433
1005.7	0.128559	0.578698	0.136946	0.439961	0.118454	0.396427	0.281751	0.345695	0.32438
1006.18	0.128723	0.577446	0.136991	0.441385	0.118379	0.396647	0.28285	0.345359	0.324439
1006.66	0.128913	0.576467	0.137033	0.443026	0.118348	0.396942	0.284101	0.345226	0.324599
1007.14	0.129109	0.575703	0.137069	0.44478	0.118353	0.39729	0.285409	0.345202	0.324799
1007.62	0.129286	0.575075	0.13709	0.446515	0.118382	0.397659	0.286679	0.345166	0.32496
1008.11	0.129428	0.574493	0.13709	0.448146	0.118422	0.398012	0.28787	0.345024	0.325033
1008.59	0.129536	0.573889	0.137061	0.44969	0.118461	0.39832	0.289015	0.344764	0.325028
1009.07	0.129622	0.573223	0.137001	0.451248	0.118493	0.398569	0.29019	0.344447	0.325003
1009.55	0.129703	0.572498	0.13691	0.452945	0.118516	0.398764	0.291472	0.34417	0.325022
1010.03	0.12979	0.571753	0.136794	0.454848	0.118534	0.398923	0.292882	0.344006	0.325116
1010.52	0.129878	0.571049	0.136662	0.456914	0.118555	0.399076	0.294365	0.343963	0.325257
1011	0.129948	0.57045	0.136524	0.459011	0.11859	0.399255	0.29582	0.343991	0.32537
1011.48	0.129985	0.570003	0.136388	0.460985	0.118645	0.399482	0.297148	0.344014	0.325381
1011.96	0.129981	0.569721	0.136259	0.462751	0.118724	0.399763	0.298309	0.34398	0.325256
1012.45	0.129952	0.569571	0.136139	0.46435	0.118826	0.400084	0.299344	0.343897	0.325031
1012.93	0.129927	0.569482	0.136025	0.465925	0.118942	0.400413	0.300348	0.34382	0.324788
1013.41	0.129939	0.569351	0.135907	0.467649	0.119059	0.400703	0.301413	0.343812	0.324611
1013.89	0.130011	0.569067	0.135775	0.46962	0.119161	0.400902	0.30257	0.343892	0.324533
1014.37	0.130147	0.568528	0.13562	0.471806	0.119235	0.400966	0.303771	0.344006	0.324516
1014.86	0.130332	0.567669	0.135431	0.474058	0.119267	0.400865	0.30491	0.344048	0.324466
1015.34	0.130538	0.566465	0.135206	0.476185	0.119253	0.400593	0.305889	0.343904	0.324279
1015.82	0.130745	0.56494	0.134944	0.478065	0.11919	0.400163	0.306674	0.343516	0.323902
1016.3	0.130943	0.563153	0.134649	0.479702	0.119085	0.399607	0.307322	0.342909	0.323357
1016.78	0.131135	0.561182	0.13433	0.481223	0.118946	0.398966	0.307953	0.342177	0.322724
1017.27	0.131325	0.559103	0.133995	0.482795	0.118784	0.398278	0.308687	0.341427	0.322096
1017.75	0.131511	0.55697	0.133651	0.484522	0.118606	0.39757	0.309574	0.340721	0.321521
1018.23	0.131678	0.554805	0.133302	0.486378	0.118419	0.396849	0.310568	0.340039	0.320979
1018.71	0.131798	0.552594	0.132949	0.488217	0.118223	0.396104	0.311549	0.339293	0.32039
1019.2	0.131847	0.550294	0.132591	0.48986	0.118015	0.395307	0.312386	0.338384	0.319669
1019.68	0.131813	0.547852	0.13222	0.491196	0.117789	0.394421	0.313001	0.337257	0.318773
1020.16	0.131709	0.545219	0.131831	0.492254	0.117538	0.393413	0.313411	0.33594	0.317734
1020.64	0.131563	0.54237	0.131418	0.493195	0.117258	0.392259	0.313704	0.33453	0.316641
1021.12	0.131414	0.539313	0.130979	0.494221	0.116947	0.390954	0.313988	0.333141	0.315591
1021.61	0.131289	0.536093	0.130514	0.49547	0.116609	0.389515	0.314318	0.331844	0.314631
1022.09	0.131199	0.532782	0.130028	0.496936	0.116252	0.387976	0.314672	0.330632	0.313738
1022.57	0.131135	0.529462	0.129528	0.498483	0.115886	0.38638	0.314961	0.329433	0.312828
1023.05	0.131083	0.52621	0.129023	0.499918	0.115521	0.384772	0.315088	0.328159	0.311805
1023.53	0.13103	0.523075	0.12852	0.501102	0.115166	0.383184	0.315007	0.326763	0.310619
1024.02	0.130973	0.520072	0.128023	0.502017	0.114825	0.381631	0.314756	0.325267	0.309295
1024.5	0.13092	0.517177	0.127533	0.502764	0.114497	0.38011	0.314434	0.323757	0.307917
1024.98	0.130875	0.514331	0.127049	0.503482	0.114177	0.378595	0.314153	0.322327	0.306587
1025.46	0.130833	0.51146	0.126564	0.504253	0.113855	0.377051	0.313974	0.321025	0.305365
1025.94	0.130777	0.508488	0.126071	0.505035	0.113521	0.375438	0.313879	0.319827	0.304239
1026.43	0.13068	0.505362	0.125562	0.505682	0.113163	0.373725	0.313785	0.318641	0.303141
1026.91	0.130522	0.502062	0.125032	0.506027	0.112774	0.371895	0.313599	0.317362	0.301981
1027.39	0.1303	0.498613	0.124478	0.505988	0.112353	0.369953	0.313266	0.315925	0.300704
1027.87	0.130035	0.495076	0.123901	0.505623	0.1119	0.367926	0.312798	0.314339	0.299322
1028.36	0.129761	0.491542	0.123307	0.505108	0.111425	0.365853	0.312254	0.312681	0.2979
1028.84	0.129509	0.488109	0.122702	0.504635	0.110936	0.363782	0.311694	0.311046	0.296524
1029.32	0.129292	0.484866	0.122094	0.504306	0.110445	0.361756	0.31113	0.309502	0.295245
1029.8	0.129098	0.48188	0.121489	0.504069	0.109964	0.359807	0.310511	0.30806	0.29406
1030.28	0.128893	0.479179	0.120891	0.50374	0.1095	0.357951	0.309746	0.306681	0.29291
1030.77	0.128637	0.476759	0.120301	0.503106	0.109059	0.356184	0.308759	0.305319	0.291722
1031.25	0.128309	0.474584	0.119718	0.502036	0.108643	0.354486	0.307538	0.303962	0.290453
1031.73	0.12791	0.472601	0.119137	0.500551	0.108255	0.352831	0.306143	0.30266	0.289114
1032.21	0.127469	0.470752	0.118555	0.498804	0.107893	0.351187	0.304679	0.301498	0.287762
1032.69	0.127023	0.468991	0.117967	0.496981	0.107559	0.349535	0.303234	0.300562	0.286467
1033.18	0.126603	0.467287	0.11737	0.495193	0.107254	0.347862	0.301828	0.29988	0.285267
1033.66	0.126219	0.465635	0.116766	0.49341	0.106982	0.346173	0.300404	0.299406	0.284147
1034.14	0.125858	0.464048	0.116155	0.491485	0.106747	0.344484	0.29886	0.299031	0.283048
1034.62	0.125495	0.462543	0.115543	0.489241	0.10655	0.342816	0.297108	0.298634	0.281899
1035.1	0.125105	0.461139	0.114933	0.486588	0.106393	0.341191	0.295136	0.298133	0.280658
1035.59	0.124674	0.459835	0.11433	0.483575	0.10627	0.33962	0.293016	0.29752	0.279337
1036.07	0.124207	0.458608	0.113735	0.480373	0.106174	0.338105	0.290873	0.296847	0.27799
1036.55	0.123714	0.457408	0.113148	0.477181	0.106092	0.336629	0.288821	0.296185	0.276685
1037.03	0.123207	0.456167	0.112567	0.474124	0.106009	0.335164	0.286908	0.295569	0.275458
1037.52	0.12269	0.454804	0.111988	0.471194	0.105908	0.333674	0.285102	0.294973	0.274303
1038	0.12216	0.453242	0.111408	0.468273	0.105776	0.332122	0.283313	0.294318	0.273168
1038.48	0.121614	0.451425	0.110821	0.46522	0.105601	0.330481	0.281462	0.293516	0.271996
1038.96	0.121056	0.449321	0.110228	0.461964	0.105378	0.328732	0.279528	0.292521	0.270752
1039.44	0.120501	0.446931	0.10963	0.458564	0.10511	0.326877	0.277572	0.291356	0.269443
1039.93	0.11997	0.444284	0.109029	0.455184	0.104802	0.324931	0.275711	0.290103	0.268107
1040.41	0.119483	0.441425	0.10843	0.452005	0.104465	0.322917	0.274059	0.288853	0.266785
1040.89	0.119048	0.438403	0.10784	0.449138	0.10411	0.320862	0.272674	0.287659	0.265489
1041.37	0.118656	0.435257	0.107264	0.446569	0.103747	0.318791	0.271537	0.286502	0.264189
1041.85	0.118285	0.432003	0.106705	0.444179	0.103378	0.316715	0.270568	0.285301	0.262829
1042.34	0.117917	0.428633	0.106164	0.441825	0.103005	0.314632	0.269681	0.283956	0.261358
1042.82	0.117545	0.425118	0.105638	0.43943	0.10262	0.312529	0.26883	0.282399	0.259764
1043.3	0.117181	0.421416	0.105123	0.437039	0.102211	0.310382	0.268035	0.280625	0.258081
1043.78	0.116852	0.417486	0.104614	0.434801	0.101766	0.308165	0.267362	0.278686	0.256372
1044.27	0.11659	0.413303	0.104105	0.432896	0.10127	0.305858	0.266882	0.276655	0.254693
1044.75	0.116416	0.408865	0.103592	0.431439	0.100714	0.303451	0.266627	0.274578	0.253059
1045.23	0.116332	0.404207	0.103073	0.430433	0.100094	0.300949	0.26657	0.272454	0.251436
1045.71	0.11632	0.399388	0.102548	0.429773	0.0994109	0.298373	0.26664	0.27024	0.249754
1046.19	0.116352	0.394491	0.102019	0.429314	0.0986723	0.295756	0.266771	0.267887	0.247955
1046.67	0.116402	0.389606	0.101491	0.428953	0.09789	0.293138	0.266942	0.265386	0.246022
1047.16	0.116454	0.384819	0.100967	0.428693	0.097079	0.290558	0.267195	0.262785	0.244
1047.64	0.116506	0.380195	0.100451	0.428628	0.0962537	0.288048	0.267613	0.260179	0.241972
1048.12	0.116562	0.375778	0.0999447	0.428887	0.0954273	0.285631	0.268279	0.257671	0.240025
1048.6	0.11663	0.371586	0.0994465	0.429553	0.09461	0.283314	0.269222	0.255325	0.238211
1049.09	0.116712	0.367615	0.0989535	0.430606	0.093809	0.281095	0.270399	0.253153	0.23653
1049.57	0.116803	0.363846	0.0984614	0.43193	0.0930289	0.278966	0.271712	0.251112	0.234944
1050.05	0.116902	0.36026	0.0979654	0.433366	0.0922725	0.276913	0.273044	0.249148	0.233409
1050.53	0.117012	0.356841	0.0974617	0.434797	0.0915424	0.27493	0.274312	0.24723	0.231905
1051.01	0.11714	0.353588	0.0969479	0.436197	0.0908418	0.273014	0.275488	0.245372	0.230453
1051.5	0.117299	0.350513	0.0964244	0.437629	0.0901746	0.271173	0.276586	0.243626	0.229096
1051.98	0.117493	0.34764	0.0958937	0.439187	0.0895463	0.26942	0.277624	0.242056	0.227879
1052.46	0.11771	0.344999	0.09536	0.44092	0.0889625	0.267773	0.278585	0.240694	0.226807
1052.94	0.117925	0.342616	0.0948283	0.442778	0.0884279	0.266249	0.279402	0.239529	0.225844
1053.42	0.118104	0.340505	0.094303	0.444624	0.0879457	0.264857	0.279978	0.238508	0.224921
1053.91	0.118222	0.338663	0.0937872	0.446297	0.0875162	0.263598	0.280233	0.237567	0.223975
1054.39	0.118272	0.337067	0.0932817	0.447694	0.0871367	0.262461	0.280146	0.236664	0.222974
1054.87	0.118273	0.335674	0.0927847	0.448821	0.086802	0.261423	0.279768	0.235799	0.221938
1055.35	0.118263	0.334431	0.0922929	0.449786	0.0865043	0.260455	0.279203	0.235005	0.220919
1055.84	0.118282	0.333277	0.0918011	0.450718	0.0862356	0.259524	0.278546	0.234317	0.219974
1056.32	0.118352	0.332161	0.0913051	0.451692	0.0859877	0.258602	0.27785	0.233749	0.219124
1056.8	0.118474	0.331041	0.0908009	0.452671	0.085754	0.257667	0.2771	0.233267	0.218349
1057.28	0.118624	0.329894	0.0902868	0.453523	0.0855305	0.256709	0.276246	0.232809	0.217592
1057.76	0.118764	0.328717	0.0897635	0.454096	0.085315	0.255729	0.275247	0.232306	0.216796
1058.25	0.118865	0.327516	0.0892336	0.454312	0.0851065	0.254736	0.274116	0.231724	0.215936
1058.73	0.11891	0.326307	0.0887013	0.454216	0.0849054	0.253743	0.272929	0.231075	0.215034
1059.21	0.118901	0.325101	0.0881715	0.453962	0.0847106	0.252763	0.271796	0.230411	0.21415
1059.69	0.118847	0.3239	0.0876479	0.453728	0.0845197	0.251803	0.270806	0.229791	0.213339
1060.17	0.118762	0.322689	0.0871329	0.453628	0.0843279	0.25086	0.269985	0.22924	0.212629
1060.66	0.118649	0.321439	0.0866272	0.453646	0.0841284	0.249921	0.26928	0.228732	0.211994
1061.14	0.118504	0.320107	0.0861291	0.453658	0.083913	0.248966	0.268595	0.228198	0.211365
1061.62	0.118326	0.318646	0.0856355	0.453506	0.0836732	0.247967	0.267839	0.227554	0.210666
1062.1	0.118123	0.317012	0.0851425	0.453094	0.0834016	0.246901	0.266981	0.226744	0.209848
1062.59	0.117916	0.315174	0.0846469	0.45245	0.0830933	0.245746	0.266066	0.225759	0.208909
1063.07	0.117734	0.313118	0.0841466	0.451708	0.082746	0.244494	0.265192	0.224637	0.207888
1063.55	0.117599	0.310851	0.0836411	0.451037	0.082361	0.243145	0.264452	0.223433	0.206841
1064.03	0.117518	0.308396	0.0831327	0.450544	0.0819419	0.241712	0.263886	0.222183	0.205801
1064.51	0.11747	0.305791	0.0826248	0.450217	0.0814931	0.240212	0.26346	0.220889	0.204765
1065	0.11742	0.303075	0.0821223	0.449938	0.0810192	0.238669	0.263091	0.219517	0.203693
1065.48	0.117328	0.300283	0.0816301	0.449557	0.0805231	0.237103	0.26269	0.218025	0.202537
1065.96	0.117168	0.297441	0.0811522	0.448985	0.0800056	0.235527	0.262218	0.216394	0.20127
1066.44	0.116941	0.294563	0.0806909	0.448253	0.0794656	0.23395	0.2617	0.214647	0.199906
1066.92	0.116669	0.291655	0.0802462	0.447502	0.0789004	0.23237	0.261212	0.212838	0.198496
1067.41	0.11639	0.288715	0.0798164	0.446906	0.0783073	0.230782	0.260829	0.21103	0.1971
1067.89	0.116135	0.285742	0.0793981	0.446578	0.0776853	0.22918	0.26058	0.209265	0.19576
1068.37	0.115921	0.282744	0.0789867	0.446508	0.0770361	0.227558	0.260431	0.207547	0.194481
1068.85	0.115743	0.27974	0.0785783	0.446577	0.076366	0.22592	0.2603	0.205848	0.193233
1069.34	0.115586	0.276762	0.0781694	0.446617	0.0756839	0.224274	0.260108	0.204138	0.191973
1069.82	0.115432	0.273856	0.0777582	0.446511	0.075003	0.222638	0.259823	0.202404	0.190674
1070.3	0.115273	0.271072	0.0773446	0.446251	0.0743374	0.221035	0.259482	0.200673	0.189341
1070.78	0.115111	0.268461	0.0769298	0.445934	0.0737015	0.219492	0.259168	0.198999	0.18801
1071.26	0.114953	0.266068	0.0765157	0.445697	0.0731073	0.21803	0.258964	0.197445	0.186731
1071.74	0.114804	0.263923	0.0761048	0.445626	0.0725634	0.216669	0.258904	0.196049	0.18554
1072.23	0.11466	0.262043	0.0756986	0.445701	0.0720748	0.215417	0.258951	0.194817	0.184446
1072.71	0.114508	0.260425	0.0752979	0.445802	0.0716419	0.214277	0.259014	0.193723	0.183432
1073.19	0.114334	0.259058	0.0749023	0.445774	0.0712619	0.213243	0.258993	0.192736	0.182469
1073.67	0.11413	0.257915	0.0745103	0.445514	0.0709303	0.212303	0.258831	0.191839	0.181538
1074.16	0.113898	0.256969	0.0741196	0.445026	0.070642	0.211445	0.258534	0.191045	0.180645
1074.64	0.113649	0.256192	0.0737284	0.444409	0.0703926	0.210657	0.258162	0.190391	0.179815
1075.12	0.113396	0.255559	0.0733354	0.443794	0.0701786	0.209931	0.257782	0.189911	0.179075
1075.6	0.113143	0.255054	0.0729402	0.443253	0.0699992	0.209261	0.257427	0.189616	0.178443
1076.08	0.11288	0.25466	0.0725444	0.442753	0.0698535	0.208646	0.25707	0.189476	0.177909
1076.57	0.112591	0.254365	0.0721508	0.442168	0.0697411	0.208087	0.256641	0.189434	0.177441
1077.05	0.112258	0.254151	0.0717628	0.441353	0.06966	0.20758	0.256066	0.189421	0.177004
1077.53	0.111877	0.253994	0.071384	0.440231	0.0696054	0.20712	0.255305	0.189385	0.176573
1078.01	0.111457	0.25386	0.0710175	0.438848	0.0695697	0.206692	0.254376	0.189308	0.176146
1078.49	0.111023	0.253706	0.0706653	0.437351	0.0695416	0.206276	0.253333	0.189201	0.175733
1078.98	0.110596	0.253484	0.0703274	0.435909	0.0695078	0.205849	0.252229	0.189078	0.175347
1079.46	0.110191	0.253144	0.0700022	0.434619	0.0694541	0.205383	0.251078	0.188937	0.174979
1079.94	0.109804	0.252643	0.0696867	0.433447	0.0693669	0.204851	0.249839	0.188743	0.174595
1080.42	0.109418	0.251947	0.0693771	0.432242	0.0692355	0.204234	0.248444	0.188439	0.174145
1080.91	0.10901	0.251043	0.0690696	0.430809	0.0690536	0.20352	0.246836	0.187967	0.173584
1081.39	0.108569	0.24993	0.0687609	0.429012	0.0688194	0.202708	0.245009	0.187302	0.172897
1081.87	0.108093	0.248627	0.0684496	0.426834	0.0685356	0.201804	0.243023	0.18646	0.172106
1082.35	0.107595	0.24716	0.0681358	0.424382	0.0682082	0.200825	0.240975	0.185493	0.171261
1082.83	0.107094	0.245558	0.067821	0.421819	0.0678448	0.199786	0.238955	0.184461	0.170419
1083.32	0.106601	0.243848	0.0675084	0.419284	0.0674523	0.198704	0.237	0.183405	0.169615
1083.8	0.106116	0.242047	0.0672016	0.416827	0.0670366	0.197589	0.235087	0.182327	0.168849
1084.28	0.105631	0.240162	0.066904	0.414414	0.0666001	0.196445	0.233147	0.181196	0.16809
1084.76	0.105133	0.238188	0.0666179	0.411972	0.0661426	0.19527	0.231112	0.179969	0.167293
1085.24	0.104619	0.236119	0.0663444	0.409459	0.0656619	0.194057	0.228956	0.178623	0.16642
1085.73	0.104092	0.233945	0.0660827	0.406902	0.065155	0.192796	0.226712	0.177165	0.165457
1086.21	0.103566	0.231666	0.0658306	0.404383	0.0646196	0.19148	0.224451	0.175634	0.164413
1086.69	0.103054	0.229291	0.0655843	0.401992	0.0640556	0.190108	0.222246	0.174077	0.163309
1087.17	0.102556	0.226843	0.0653399	0.399753	0.0634662	0.188685	0.220138	0.172532	0.162159
1087.65	0.102063	0.224361	0.0650935	0.397605	0.0628575	0.187225	0.218116	0.171007	0.160966
1088.14	0.101554	0.221892	0.0648418	0.39541	0.0622392	0.185748	0.216133	0.169492	0.159723
1088.62	0.101007	0.21949	0.064583	0.393025	0.0616222	0.184277	0.214138	0.167967	0.158423
1089.1	0.10041	0.217205	0.0643162	0.390371	0.0610185	0.182838	0.212113	0.16643	0.157076
1089.58	0.0997632	0.215085	0.0640418	0.387476	0.0604394	0.18145	0.210074	0.164902	0.15571
1090.07	0.0990808	0.213166	0.0637607	0.384454	0.0598943	0.180131	0.208066	0.163426	0.154367
1090.55	0.0983785	0.211476	0.0634736	0.381444	0.0593905	0.178889	0.206126	0.162053	0.153081
1091.03	0.0976676	0.210032	0.0631815	0.378532	0.0589331	0.177728	0.204257	0.160819	0.151869
1091.51	0.0969484	0.208844	0.062884	0.375714	0.0585256	0.176646	0.202423	0.159744	0.150726
1091.99	0.0962134	0.20792	0.06258	0.372895	0.0581705	0.175639	0.20056	0.15883	0.149631
1092.48	0.0954538	0.207263	0.0622672	0.36995	0.0578694	0.1747	0.198613	0.15808	0.148568
1092.96	0.0946668	0.206879	0.0619435	0.366783	0.057624	0.173827	0.196561	0.157508	0.147535
1093.44	0.0938587	0.206771	0.0616059	0.363375	0.0574356	0.173015	0.194419	0.157143	0.146555
1093.92	0.0930425	0.206939	0.0612529	0.359776	0.0573049	0.172263	0.192225	0.157017	0.14566
1094.4	0.0922306	0.207379	0.060883	0.356058	0.057231	0.17157	0.19001	0.157145	0.144879
1094.89	0.091427	0.208074	0.0604967	0.352267	0.0572107	0.170929	0.18777	0.157507	0.144216
1095.37	0.0906246	0.208997	0.0600953	0.348384	0.057238	0.170331	0.185461	0.15804	0.143646
1095.85	0.089808	0.210103	0.0596813	0.344336	0.0573031	0.169763	0.183022	0.158653	0.143125
1096.33	0.0889594	0.211337	0.0592574	0.34004	0.0573935	0.169202	0.180402	0.159251	0.142601
1096.82	0.0880665	0.212629	0.0588269	0.335447	0.0574937	0.168625	0.177583	0.159761	0.142039
1097.3	0.087125	0.213908	0.0583921	0.330569	0.057588	0.168003	0.174589	0.16015	0.14143
1097.78	0.0861384	0.215103	0.0579549	0.325468	0.0576607	0.167311	0.171465	0.160424	0.140783
1098.26	0.0851132	0.216155	0.0575155	0.320213	0.0576992	0.166529	0.168248	0.160603	0.140113
1098.74	0.0840545	0.217019	0.0570735	0.314845	0.0576948	0.165645	0.164951	0.1607	0.139429
1099.23	0.0829664	0.217675	0.0566269	0.309356	0.0576436	0.164656	0.161558	0.160708	0.138716
1099.71	0.0818535	0.218121	0.0561737	0.303712	0.0575461	0.163568	0.158046	0.160597	0.13795
1100.19	0.0807256	0.218375	0.0557112	0.29789	0.0574075	0.162398	0.154413	0.160338	0.137105
1100.67	0.0795987	0.218466	0.055238	0.291913	0.0572354	0.161163	0.150695	0.159921	0.136172
1101.15	0.0784923	0.218429	0.0547525	0.285857	0.0570381	0.159886	0.146962	0.15937	0.135165
1101.64	0.0774228	0.218299	0.0542548	0.27983	0.0568234	0.158587	0.143295	0.158739	0.134116
1102.12	0.0763961	0.218101	0.053746	0.273931	0.0565978	0.157279	0.13976	0.158086	0.133063
1102.6	0.0754058	0.217855	0.0532282	0.268213	0.0563654	0.155976	0.136382	0.157458	0.132028
1103.08	0.0744353	0.217576	0.0527036	0.26268	0.0561291	0.154684	0.133154	0.15687	0.131018
1103.57	0.0734657	0.217272	0.0521753	0.257303	0.0558905	0.153406	0.130046	0.156314	0.130023
1104.05	0.0724847	0.216953	0.0516457	0.252056	0.0556522	0.152149	0.127038	0.155769	0.129028
1104.53	0.0714919	0.216638	0.0511162	0.246946	0.0554176	0.150918	0.124131	0.155228	0.128027
1105.01	0.0704989	0.216348	0.0505879	0.242016	0.0551927	0.149722	0.121352	0.154705	0.127031
1105.49	0.0695228	0.216116	0.0500604	0.237327	0.0549857	0.148575	0.118741	0.154236	0.126062
1105.98	0.0685782	0.215981	0.0495324	0.232926	0.0548063	0.147491	0.116329	0.153863	0.125147
1106.46	0.0676717	0.215978	0.049002	0.228825	0.0546647	0.146488	0.114121	0.153615	0.1243
1106.94	0.0668016	0.216142	0.0484669	0.224991	0.0545703	0.145579	0.112102	0.153502	0.123524
1107.42	0.0659628	0.216495	0.0479251	0.221375	0.0545296	0.144776	0.110242	0.153512	0.122811
1107.9	0.0651532	0.217044	0.0473745	0.217934	0.0545463	0.144081	0.10852	0.153629	0.122153
1108.39	0.0643786	0.217782	0.046814	0.214661	0.054619	0.143495	0.10693	0.153847	0.121549
1108.87	0.0636522	0.218684	0.0462426	0.21159	0.0547429	0.143008	0.105485	0.154176	0.121008
1109.35	0.0629903	0.219715	0.0456598	0.208774	0.05491	0.142607	0.104204	0.154635	0.120545
1109.83	0.0624045	0.220832	0.0450658	0.206258	0.05511	0.142274	0.103095	0.155235	0.120169
1110.32	0.0618963	0.221992	0.0444604	0.204052	0.0553327	0.141992	0.102143	0.155965	0.119872
1110.8	0.0614561	0.223158	0.0438434	0.202122	0.0555686	0.141743	0.101311	0.156778	0.119629
1111.28	0.0610658	0.224299	0.0432147	0.200401	0.0558109	0.141514	0.100546	0.157608	0.119404
1111.76	0.0607055	0.225392	0.0425737	0.198818	0.0560548	0.141292	0.0998005	0.158388	0.119162
1112.24	0.0603587	0.226423	0.0419199	0.197322	0.0562983	0.141069	0.0990429	0.159075	0.118885
1112.72	0.0600156	0.227379	0.0412531	0.195893	0.0565406	0.140838	0.0982622	0.159665	0.118573
1113.21	0.0596726	0.228245	0.0405733	0.194538	0.0567808	0.140589	0.0974618	0.160182	0.118244
1113.69	0.0593285	0.229001	0.0398811	0.193265	0.0570171	0.140314	0.0966477	0.160658	0.117918
1114.17	0.0589817	0.229616	0.0391777	0.192062	0.0572453	0.139998	0.0958175	0.161106	0.117601
1114.65	0.0586296	0.230054	0.0384648	0.190893	0.0574582	0.139627	0.0949577	0.161506	0.117283
1115.14	0.0582703	0.230272	0.0377444	0.189701	0.0576468	0.139182	0.0940486	0.161806	0.116934
1115.62	0.0579063	0.23023	0.0370188	0.188433	0.0577998	0.138646	0.093074	0.161944	0.116521
1116.1	0.0575455	0.229894	0.0362893	0.187063	0.0579066	0.138003	0.092028	0.161877	0.116014
1116.58	0.0572014	0.229246	0.0355573	0.185601	0.0579574	0.137241	0.0909163	0.161594	0.115403
1117.06	0.0568872	0.228285	0.0348231	0.184085	0.0579456	0.136358	0.0897495	0.161123	0.114691
1117.55	0.0566101	0.227027	0.0340865	0.182558	0.0578679	0.135354	0.0885352	0.160504	0.11389
1118.03	0.0563678	0.225502	0.0333467	0.181047	0.0577246	0.134237	0.0872732	0.159769	0.113012
1118.51	0.0561465	0.22375	0.0326032	0.179549	0.0575192	0.13302	0.085958	0.158928	0.112062
1118.99	0.0559256	0.221812	0.0318556	0.178039	0.0572572	0.131716	0.0845855	0.157963	0.111037
1119.47	0.0556849	0.219725	0.0311041	0.176488	0.0569446	0.130341	0.0831622	0.156852	0.109937
1119.96	0.055411	0.217515	0.0303502	0.174878	0.0565871	0.128906	0.0817079	0.155581	0.108765
1120.44	0.0551019	0.2152	0.0295959	0.173218	0.0561886	0.127421	0.0802521	0.154165	0.107536
1120.92	0.0547665	0.212785	0.028844	0.171533	0.055752	0.125892	0.0788235	0.152644	0.106269
1121.4	0.0544202	0.21027	0.0280977	0.169857	0.0552783	0.124325	0.0774422	0.151065	0.104984
1121.88	0.0540787	0.207653	0.0273595	0.168208	0.0547678	0.122721	0.0761142	0.149467	0.103694
1122.37	0.0537533	0.204937	0.0266313	0.166589	0.0542211	0.121084	0.0748344	0.147867	0.102404
1122.85	0.053448	0.202128	0.0259142	0.164989	0.0536392	0.11942	0.073594	0.146261	0.101114
1123.33	0.0531606	0.199242	0.025208	0.163392	0.0530246	0.117733	0.0723869	0.144638	0.0998254
1123.81	0.0528852	0.196298	0.0245118	0.161798	0.0523807	0.116032	0.0712123	0.142986	0.0985396
1124.3	0.0526147	0.193319	0.0238241	0.160217	0.0517121	0.114322	0.0700717	0.141306	0.0972612
1124.78	0.052343	0.190326	0.0231441	0.158669	0.0510236	0.112611	0.0689637	0.139606	0.0959923
1125.26	0.0520655	0.187334	0.0224719	0.157168	0.0503194	0.110902	0.0678796	0.137892	0.0947282
1125.74	0.0517787	0.184349	0.0218086	0.155711	0.0496026	0.109197	0.0668052	0.136157	0.0934557
1126.22	0.0514809	0.181367	0.0211572	0.15428	0.0488748	0.107496	0.065726	0.13438	0.0921585
1126.71	0.0511717	0.17838	0.0205213	0.152846	0.0481361	0.105793	0.0646361	0.132538	0.0908237
1127.19	0.0508533	0.175372	0.0199059	0.151386	0.0473855	0.104085	0.0635417	0.130615	0.0894499
1127.67	0.0505298	0.172329	0.0193151	0.149898	0.0466213	0.102367	0.0624605	0.128617	0.0880492
1128.15	0.0502074	0.169241	0.0187523	0.1484	0.0458422	0.100634	0.061414	0.126568	0.0866427
1128.63	0.0498921	0.166106	0.0182197	0.146925	0.0450473	0.0988851	0.0604186	0.124504	0.0852505
1129.12	0.0495881	0.162931	0.0177173	0.145503	0.0442377	0.0971231	0.0594805	0.122451	0.0838827
1129.6	0.0492972	0.159728	0.0172434	0.144154	0.043415	0.0953526	0.0585967	0.120419	0.0825352
1130.08	0.0490181	0.156521	0.0167953	0.142881	0.0425824	0.0935813	0.0577624	0.11839	0.0811932
1130.56	0.0487485	0.153328	0.0163695	0.141675	0.0417436	0.0918178	0.0569782	0.11634	0.0798406
1131.05	0.0484868	0.150172	0.0159633	0.140531	0.0409027	0.0900721	0.0562564	0.114247	0.0784706
1131.53	0.0482339	0.147066	0.0155748	0.139456	0.0400626	0.0883527	0.0556178	0.112112	0.0770922
1132.01	0.0479935	0.14402	0.0152038	0.13847	0.0392265	0.0866677	0.0550863	0.109963	0.0757282
1132.49	0.0477729	0.141034	0.0148514	0.137603	0.0383962	0.0850231	0.0546797	0.107842	0.0744072
1132.97	0.0475815	0.138106	0.0145199	0.136883	0.037573	0.0834234	0.054407	0.105795	0.0731533
1133.46	0.0474301	0.135228	0.014212	0.136323	0.0367577	0.0818722	0.0542678	0.103848	0.0719777
1133.94	0.047329	0.132393	0.0139298	0.135926	0.0359512	0.0803716	0.0542605	0.102005	0.0708778
1134.42	0.0472873	0.129597	0.0136746	0.135683	0.0351549	0.0789238	0.0543865	0.100246	0.0698403
1134.9	0.0473097	0.126838	0.0134457	0.135586	0.0343704	0.0775302	0.0546539	0.0985444	0.068848
1135.38	0.047396	0.124118	0.013241	0.135639	0.0336002	0.0761925	0.055074	0.0968733	0.0678869
1135.87	0.04754	0.121443	0.0130567	0.135853	0.0328467	0.074912	0.0556567	0.0952195	0.0669493
1136.35	0.0477311	0.118818	0.0128886	0.136248	0.0321122	0.0736897	0.0564045	0.0935827	0.0660337
1136.83	0.0479571	0.116247	0.0127325	0.13684	0.0313992	0.072526	0.0573114	0.091971	0.0651418
1137.31	0.0482091	0.113731	0.0125853	0.137636	0.0307089	0.0714203	0.0583685	0.0903935	0.0642765
1137.8	0.0484844	0.111267	0.0124447	0.138628	0.0300422	0.0703714	0.0595701	0.088856	0.0634404
1138.28	0.048789	0.108848	0.0123103	0.139805	0.0293986	0.0693766	0.0609191	0.0873596	0.0626358
1138.76	0.0491358	0.106464	0.0121827	0.141155	0.028777	0.068433	0.0624263	0.085904	0.0618655
1139.24	0.0495403	0.104104	0.0120628	0.142681	0.0281761	0.0675363	0.0641054	0.0844896	0.0611323
1139.72	0.0500141	0.10176	0.0119512	0.144396	0.0275942	0.0666823	0.0659624	0.0831173	0.060437
1140.21	0.0505595	0.099427	0.0118481	0.146316	0.0270295	0.0658664	0.0679877	0.0817854	0.0597776
1140.69	0.0511658	0.0971051	0.0117516	0.14845	0.0264811	0.0650848	0.070154	0.0804872	0.059148
1141.17	0.0518112	0.0947997	0.0116593	0.150788	0.0259479	0.0643336	0.0724217	0.079211	0.0585415
1141.65	0.0524671	0.092521	0.0115673	0.153293	0.0254298	0.0636101	0.0747495	0.0779427	0.0579528
1142.13	0.0531058	0.0902818	0.0114722	0.155912	0.0249267	0.0629122	0.0771055	0.0766743	0.0573832
1142.62	0.0537076	0.0880963	0.0113711	0.158588	0.0244389	0.0622389	0.0794742	0.0754093	0.0568404
1143.1	0.0542644	0.0859772	0.0112625	0.16128	0.0239666	0.0615898	0.0818541	0.074165	0.0563362
1143.58	0.0547796	0.0839347	0.0111476	0.163967	0.0235104	0.0609654	0.0842483	0.0729685	0.0558815
1144.06	0.0552635	0.0819754	0.0110293	0.166649	0.0230704	0.0603664	0.0866489	0.0718465	0.0554798
1144.55	0.0557255	0.0801027	0.010912	0.169328	0.0226472	0.0597939	0.0890275	0.0708153	0.0551247
1145.03	0.0561693	0.0783169	0.0108014	0.171992	0.0222411	0.0592489	0.091332	0.0698762	0.0548009
1145.51	0.0565897	0.0766173	0.0107025	0.174599	0.0218527	0.0587318	0.0934948	0.069015	0.0544892
1145.99	0.0569752	0.0750028	0.0106191	0.177087	0.0214824	0.0582428	0.0954493	0.0682105	0.0541739
1146.47	0.0573117	0.0734734	0.0105528	0.179381	0.0211312	0.0577813	0.0971463	0.0674427	0.0538477
1146.96	0.0575879	0.0720309	0.0105025	0.181423	0.0207994	0.0573461	0.0985634	0.0667009	0.0535141
1147.44	0.0577977	0.070679	0.0104654	0.183176	0.0204875	0.0569355	0.0997029	0.0659842	0.0531835
1147.92	0.0579393	0.0694225	0.0104369	0.184631	0.0201953	0.0565472	0.100578	0.0652993	0.052869
1148.4	0.0580123	0.0682669	0.0104122	0.185788	0.0199226	0.0561786	0.101197	0.0646527	0.0525793
1148.88	0.0580152	0.0672169	0.0103876	0.186638	0.019668	0.0558271	0.101551	0.0640459	0.0523163
1149.37	0.0579442	0.0662753	0.0103609	0.187154	0.0194304	0.0554897	0.101621	0.0634733	0.0520747
1149.85	0.0577967	0.0654423	0.0103328	0.187301	0.0192075	0.0551638	0.101383	0.0629259	0.0518452
1150.33	0.0575749	0.0647146	0.0103057	0.187052	0.0189974	0.0548464	0.100831	0.0623956	0.051618
1150.81	0.0572881	0.0640853	0.0102838	0.18641	0.0187977	0.0545338	0.0999804	0.0618811	0.0513852
1151.3	0.0569526	0.0635443	0.0102722	0.185414	0.0186064	0.0542224	0.0988679	0.0613882	0.0511424
1151.78	0.0565862	0.0630781	0.0102745	0.184128	0.0184212	0.0539071	0.0975355	0.060927	0.0508871
1152.26	0.0562026	0.0626708	0.0102929	0.182617	0.01824	0.0535825	0.0960147	0.0605061	0.0506188
1152.74	0.0558066	0.0623046	0.010327	0.180919	0.0180603	0.0532418	0.094318	0.0601286	0.0503379
1153.22	0.0553931	0.0619601	0.0103734	0.17904	0.0178797	0.0528778	0.0924432	0.0597885	0.0500461
1153.7	0.0549513	0.0616174	0.0104266	0.17696	0.0176947	0.0524826	0.0903865	0.0594722	0.0497467
1154.19	0.0544692	0.0612561	0.0104803	0.174653	0.0175017	0.0520488	0.0881565	0.0591609	0.0494428
1154.67	0.0539392	0.060856	0.0105281	0.172113	0.0172964	0.0515692	0.0857807	0.0588341	0.049135
1155.15	0.05336	0.0603979	0.0105652	0.16936	0.0170743	0.051038	0.0832993	0.0584706	0.048817
1155.63	0.0527346	0.0598651	0.0105894	0.166436	0.016831	0.0504512	0.0807516	0.0580491	0.0484745
1156.12	0.0520676	0.059244	0.0106012	0.163386	0.0165625	0.0498072	0.0781621	0.0575488	0.0480856
1156.6	0.0513624	0.0585258	0.0106036	0.160242	0.0162665	0.0491063	0.0755367	0.0569508	0.0476259
1157.08	0.0506205	0.0577083	0.0106018	0.157017	0.0159423	0.048352	0.0728694	0.0562421	0.0470763
1157.56	0.0498448	0.0567958	0.0106013	0.153714	0.015591	0.0475496	0.0701556	0.0554214	0.0464301
1158.04	0.0490419	0.0558008	0.0106068	0.150337	0.0152163	0.0467066	0.0674038	0.0545026	0.0456965
1158.53	0.0482242	0.0547424	0.0106217	0.146904	0.014824	0.0458319	0.0646392	0.0535151	0.0448995
1159.01	0.0474069	0.0536452	0.0106464	0.143451	0.0144214	0.0449347	0.0618957	0.0524973	0.0440706
1159.49	0.0466045	0.0525373	0.0106788	0.140013	0.0140165	0.0440247	0.0592039	0.051489	0.0432415
1159.97	0.0458253	0.0514465	0.0107146	0.136618	0.0136174	0.0431107	0.0565803	0.0505218	0.0424361
1160.45	0.0450686	0.0503988	0.0107485	0.133273	0.0132312	0.0422012	0.0540258	0.0496144	0.0416678
1160.94	0.0443256	0.0494151	0.0107752	0.129969	0.0128641	0.0413033	0.0515328	0.048774	0.0409429
1161.42	0.0435842	0.0485104	0.0107904	0.12669	0.0125199	0.0404241	0.0490959	0.0479987	0.0402626
1161.9	0.0428336	0.0476931	0.0107918	0.123428	0.012201	0.0395698	0.0467189	0.0472849	0.0396285
1162.38	0.0420693	0.0469647	0.0107794	0.120193	0.0119081	0.0387463	0.0444127	0.0466293	0.0390425
1162.87	0.0412936	0.0463222	0.0107554	0.117008	0.0116406	0.0379595	0.0421879	0.0460299	0.0385056
1163.35	0.0405142	0.0457591	0.0107233	0.1139	0.0113973	0.0372148	0.0400451	0.0454838	0.0380156
1163.83	0.0397395	0.045267	0.0106873	0.110886	0.0111766	0.0365172	0.0379705	0.0449851	0.0375661
1164.31	0.0389766	0.044838	0.010651	0.107964	0.010977	0.03587	0.0359422	0.0445242	0.0371481
1164.79	0.0382288	0.0444653	0.0106171	0.105121	0.0107974	0.0352757	0.0339414	0.0440902	0.0367519
1165.28	0.0374975	0.0441439	0.0105864	0.102335	0.0106366	0.0347344	0.0319655	0.0436759	0.0363725
1165.76	0.0367828	0.0438702	0.0105587	0.0995958	0.0104936	0.0342439	0.0300329	0.0432807	0.0360095
1166.24	0.0360862	0.0436412	0.0105326	0.0969098	0.0103672	0.0338003	0.0281772	0.0429127	0.0356684
1166.72	0.0354095	0.0434533	0.0105063	0.0942969	0.0102558	0.0333973	0.026433	0.0425855	0.0353563
1167.2	0.0347556	0.0433007	0.0104789	0.0917828	0.0101563	0.0330273	0.0248198	0.0423132	0.0350796
1167.69	0.034126	0.0431743	0.01045	0.0893858	0.0100657	0.0326817	0.0233341	0.0421042	0.0348412
1168.17	0.0335213	0.0430613	0.0104205	0.0871097	0.00997913	0.0323507	0.0219518	0.0419575	0.0346396
1168.65	0.0329407	0.0429447	0.0103923	0.0849436	0.00989156	0.032025	0.0206402	0.0418607	0.0344708
1169.13	0.0323827	0.0428053	0.0103677	0.0828693	0.00979742	0.0316949	0.0193716	0.0417921	0.0343274
1169.62	0.0318461	0.0426223	0.0103487	0.0808695	0.00969132	0.0313518	0.0181334	0.0417236	0.0342001
1170.1	0.0313293	0.0423755	0.0103362	0.078935	0.00956867	0.0309873	0.0169286	0.0416251	0.0340756
1170.58	0.0308298	0.0420485	0.0103295	0.0770642	0.00942607	0.0305954	0.0157688	0.0414657	0.0339368
1171.06	0.030345	0.0416289	0.0103264	0.07526	0.00926115	0.0301709	0.0146632	0.0412184	0.0337634
1171.54	0.0298715	0.0411118	0.0103233	0.0735244	0.0090739	0.0297113	0.0136121	0.0408603	0.0335348
1172.03	0.0294073	0.0404988	0.0103164	0.0718547	0.00886558	0.0292167	0.0126061	0.0403772	0.033236
1172.51	0.0289533	0.0397989	0.0103017	0.0702455	0.00863893	0.0286902	0.0116322	0.0397672	0.0328622
1172.99	0.0285143	0.0390274	0.010277	0.0686919	0.00839806	0.0281378	0.0106817	0.0390454	0.0324224
1173.47	0.0280978	0.0382046	0.0102423	0.0671931	0.00814775	0.0275682	0.00975522	0.038245	0.0319386
1173.95	0.0277124	0.0373534	0.0101994	0.0657536	0.00789335	0.0269927	0.00886168	0.0374138	0.0314412
1174.44	0.027364	0.0364989	0.0101521	0.0643803	0.00763989	0.0264242	0.0080131	0.036605	0.030961
1174.92	0.0270532	0.0356653	0.0101056	0.0630774	0.0073929	0.0258757	0.00721803	0.0358657	0.0305218
1175.4	0.0267751	0.0348755	0.0100649	0.0618437	0.00715691	0.0253603	0.00647742	0.0352273	0.0301362
1175.88	0.0265215	0.0341494	0.0100342	0.0606718	0.00693622	0.0248888	0.0057867	0.0347008	0.0298062
1176.37	0.0262827	0.0335036	0.0100152	0.0595526	0.00673456	0.0244699	0.00513975	0.03428	0.0295269
1176.85	0.0260519	0.0329508	0.0100073	0.0584795	0.00655486	0.024109	0.00453339	0.0339485	0.0292922
1177.33	0.025825	0.0325001	0.0100075	0.0574522	0.00639994	0.0238089	0.00396919	0.033688	0.0290975
1177.81	0.0256014	0.032157	0.0100106	0.0564757	0.0062716	0.0235695	0.00345002	0.0334848	0.0289408
1178.29	0.0253817	0.0319243	0.0100115	0.055557	0.00617155	0.0233888	0.00297619	0.0333329	0.0288217
1178.78	0.0251668	0.031802	0.0100047	0.0546994	0.00610083	0.023264	0.00254235	0.0332322	0.0287392
1179.26	0.0249567	0.0317879	0.00998703	0.0538999	0.00606005	0.0231922	0.00213933	0.033186	0.0286919
1179.74	0.0247518	0.0318781	0.00995746	0.0531501	0.00604913	0.0231705	0.0017589	0.0331975	0.0286787
1180.22	0.024554	0.0320665	0.00991828	0.0524403	0.00606741	0.0231966	0.00139965	0.0332676	0.0287007
1180.7	0.0243684	0.0323456	0.00987327	0.0517664	0.00611315	0.0232683	0.00106877	0.0333953	0.0287616
1181.19	0.0242019	0.0327059	0.00982843	0.0511322	0.00618407	0.0233833	0.000779942	0.0335782	0.0288668
1181.67	0.0240621	0.0331363	0.00978963	0.0505497	0.0062768	0.0235384	0.000545651	0.0338138	0.0290206
1182.15	0.023954	0.033624	0.00976164	0.050034	0.00638722	0.0237287	0.000369549	0.0340984	0.0292225
1182.63	0.0238783	0.034155	0.0097477	0.0495966	0.00651051	0.0239473	0.0002442	0.0344263	0.0294659
1183.11	0.0238308	0.0347145	0.00974792	0.0492398	0.00664165	0.024186	0.000154227	0.034787	0.029738
1183.6	0.0238051	0.0352869	0.0097608	0.0489563	0.00677539	0.0244347	8.48174e-05	0.0351656	0.0300231
1184.08	0.0237945	0.0358566	0.00978256	0.0487312	0.00690647	0.0246831	3.07709e-05	0.0355429	0.0303062
1184.56	0.0237936	0.0364073	0.00980917	0.0485437	0.00703034	0.0249208	0	0.0358929	0.0305685
1185.04	0.0238037	0.0369232	0.00983685	0.0483847	0.00714261	0.0251383	1.08481e-05	0.0362029	0.0308111
1185.53	0.0238279	0.0373878	0.00986322	0.048248	0.00723962	0.0253279	8.42363e-05	0.0364625	0.0310323
1186.01	0.0238698	0.0377852	0.00988764	0.0481331	0.00731816	0.0254835	0.000233471	0.0366685	0.03123
1186.49	0.0239303	0.0381003	0.00991132	0.0480436	0.00737558	0.025601	0.000459522	0.0368219	0.0313985
1186.97	0.0240073	0.0383185	0.00993693	0.0479857	0.00740988	0.0256781	0.00075151	0.0369249	0.03153
1187.45	0.0240958	0.038428	0.00996786	0.0479668	0.00741946	0.0257135	0.00109363	0.0369773	0.0316164
1187.94	0.02419	0.0384189	0.0100072	0.0479951	0.0074034	0.0257067	0.00147434	0.0369737	0.0316527
1188.42	0.0242856	0.0382858	0.0100567	0.0480779	0.00736096	0.0256575	0.00188972	0.0369045	0.0316388
1188.9	0.0243811	0.0380264	0.0101171	0.0482205	0.00729246	0.0255658	0.00234286	0.0367572	0.0315786
1189.38	0.0244774	0.0376429	0.010187	0.0484237	0.00719807	0.0254311	0.00283696	0.0365209	0.0314781
1189.86	0.0245762	0.0371408	0.0102648	0.048681	0.00707871	0.0252535	0.00336841	0.0361889	0.0313421
1190.35	0.0246789	0.036529	0.0103479	0.0489793	0.00693566	0.0250338	0.00392331	0.0357624	0.031173
1190.83	0.0247841	0.0358186	0.0104345	0.0492992	0.00677044	0.0247734	0.00448006	0.0352491	0.0309712
1191.31	0.0248887	0.0350228	0.0105238	0.049619	0.00658526	0.0244757	0.00501713	0.0346635	0.0307381
1191.79	0.0249872	0.0341559	0.0106172	0.0499179	0.00638277	0.0241457	0.0055207	0.0340249	0.0304779
1192.28	0.0250741	0.0332338	0.0107167	0.0501793	0.00616582	0.0237905	0.00598918	0.0333539	0.0301988
1192.76	0.0251445	0.0322728	0.0108256	0.0503916	0.00593859	0.0234186	0.00643048	0.0326704	0.0299105
1193.24	0.0251943	0.0312907	0.0109467	0.0505481	0.00570491	0.023039	0.00685528	0.0319912	0.029621
1193.72	0.0252208	0.0303053	0.011082	0.0506454	0.00546972	0.0226614	0.0072682	0.0313279	0.0293337
1194.2	0.025222	0.0293345	0.0112314	0.0506814	0.005238	0.0222943	0.00766228	0.0306879	0.0290471
1194.68	0.0251967	0.0283961	0.0113924	0.0506549	0.00501443	0.0219449	0.00802095	0.0300758	0.0287575
1195.17	0.0251447	0.0275065	0.0115603	0.0505657	0.00480363	0.0216184	0.00832418	0.0294966	0.0284642
1195.65	0.0250673	0.0266808	0.0117289	0.0504153	0.00460956	0.0213186	0.00855742	0.0289573	0.0281729
1196.13	0.0249689	0.0259315	0.011891	0.0502093	0.00443543	0.0210472	0.00871725	0.028468	0.0278965
1196.61	0.0248557	0.0252698	0.0120406	0.0499559	0.00428345	0.0208059	0.00881141	0.0280388	0.0276509
1197.1	0.024736	0.0247044	0.0121732	0.0496648	0.00415555	0.0205953	0.00885436	0.0276773	0.0274499
1197.58	0.024618	0.0242424	0.0122871	0.0493453	0.00405243	0.0204177	0.00885944	0.0273853	0.0272993
1198.06	0.0245082	0.0238894	0.0123831	0.0490036	0.00397467	0.0202755	0.00883439	0.027159	0.0271957
1198.54	0.02441	0.0236499	0.0124646	0.0486427	0.00392232	0.020172	0.00878079	0.0269901	0.0271292
1199.02	0.0243241	0.0235274	0.0125361	0.0482634	0.00389532	0.0201116	0.00869876	0.0268718	0.0270902
1199.51	0.0242485	0.0235241	0.0126024	0.047867	0.00389354	0.0200977	0.00859198	0.0268023	0.0270749
1199.99	0.0241795	0.0236414	0.0126674	0.0474557	0.0039164	0.0201334	0.00847001	0.0267866	0.0270879
1200.47	0.0241127	0.0238793	0.0127328	0.0470337	0.0039639	0.0202196	0.00834633	0.0268355	0.0271393
1200.95	0.0240435	0.0242362	0.0127982	0.0466058	0.00403581	0.0203559	0.00823136	0.0269612	0.0272385
1201.43	0.0239676	0.0247095	0.0128608	0.046174	0.00413144	0.0205394	0.00812608	0.0271729	0.0273888
1201.92	0.0238813	0.0252945	0.0129164	0.045738	0.00425063	0.0207661	0.00802064	0.0274734	0.027584
1202.4	0.0237823	0.0259853	0.0129604	0.045294	0.00439264	0.021031	0.00789878	0.0278587	0.0278111
1202.88	0.0236705	0.026774	0.0129892	0.0448383	0.00455652	0.0213287	0.00774671	0.0283197	0.0280567
1203.36	0.023549	0.027651	0.0130012	0.0443698	0.00474116	0.0216546	0.00756274	0.0288456	0.0283123
1203.85	0.023424	0.0286043	0.0129974	0.0438926	0.00494476	0.0220047	0.00736071	0.0294258	0.0285799
1204.33	0.0233035	0.0296199	0.0129811	0.0434155	0.00516489	0.0223753	0.00716601	0.030051	0.028869
1204.81	0.0231961	0.0306813	0.0129577	0.0429501	0.00539829	0.0227635	0.00700533	0.0307125	0.0291927
1205.29	0.023108	0.0317701	0.0129337	0.0425088	0.00564112	0.0231658	0.006896	0.0314005	0.0295601
1205.77	0.0230425	0.0328665	0.0129152	0.0421018	0.00588863	0.0235782	0.00683861	0.0321031	0.0299707
1206.26	0.0229985	0.0339497	0.0129067	0.0417367	0.00613576	0.0239954	0.00681987	0.0328049	0.0304132
1206.74	0.0229721	0.0349996	0.0129109	0.041419	0.00637687	0.0244106	0.00682044	0.0334889	0.0308679
1207.22	0.0229586	0.035997	0.0129274	0.0411534	0.00660666	0.024816	0.00682595	0.0341366	0.0313113
1207.7	0.0229541	0.0369248	0.0129539	0.0409438	0.00681994	0.0252025	0.00683354	0.0347306	0.0317208
1208.18	0.0229565	0.0377681	0.0129868	0.0407916	0.00701212	0.0255614	0.00685173	0.0352555	0.032078
1208.67	0.0229669	0.0385148	0.013022	0.0406949	0.00717931	0.0258847	0.00689411	0.0356998	0.0323705
1209.15	0.0229874	0.0391551	0.0130568	0.0406475	0.00731893	0.0261653	0.00697036	0.0360558	0.0325909
1209.63	0.0230212	0.0396818	0.01309	0.0406405	0.00742867	0.0263984	0.0070806	0.0363199	0.0327367
1210.11	0.02307	0.0400898	0.0131224	0.0406652	0.00750759	0.026581	0.00721678	0.0364919	0.0328112
1210.6	0.0231337	0.0403768	0.0131568	0.0407167	0.00755586	0.0267126	0.00736779	0.0365743	0.0328216
1211.08	0.0232087	0.0405431	0.0131976	0.0407942	0.00757433	0.0267938	0.00752883	0.0365732	0.0327815
1211.56	0.0232897	0.0405922	0.013249	0.0409007	0.00756501	0.0268278	0.00770457	0.0364983	0.0327072
1212.04	0.0233699	0.0405307	0.0133144	0.0410392	0.00753067	0.0268178	0.00790884	0.0363623	0.0326154
1212.52	0.023443	0.0403681	0.0133956	0.0412083	0.00747465	0.0267684	0.00815688	0.0361806	0.0325193
1213.01	0.0235056	0.0401164	0.0134918	0.0414018	0.0074007	0.026684	0.00845826	0.035968	0.0324247
1213.49	0.0235579	0.0397889	0.0136008	0.041609	0.00731239	0.0265692	0.0088111	0.0357367	0.0323305
1213.97	0.0236039	0.0393991	0.0137188	0.0418194	0.00721316	0.0264285	0.00920458	0.035494	0.0322314
1214.45	0.0236507	0.0389596	0.0138417	0.0420271	0.00710592	0.0262665	0.00962499	0.0352434	0.0321232
1214.93	0.0237055	0.0384812	0.0139665	0.0422328	0.00699264	0.0260882	0.010063	0.0349852	0.0320067
1215.42	0.0237742	0.0379731	0.0140914	0.0424435	0.00687498	0.0258987	0.0105179	0.0347186	0.0318892
1215.9	0.0238592	0.037442	0.0142173	0.0426676	0.00675342	0.0257034	0.0109958	0.0344435	0.0317819
1216.38	0.0239595	0.0368923	0.0143469	0.0429111	0.00662847	0.0255079	0.0115037	0.0341603	0.0316943
1216.86	0.0240711	0.0363279	0.0144842	0.0431745	0.00650002	0.0253174	0.0120432	0.0338689	0.0316291
1217.35	0.0241898	0.0357514	0.0146339	0.0434525	0.00636807	0.0251361	0.0126074	0.0335685	0.0315804
1217.83	0.0243124	0.0351659	0.0147999	0.0437383	0.006233	0.024967	0.0131837	0.0332571	0.031535
1218.31	0.0244382	0.0345735	0.0149845	0.0440275	0.00609522	0.024811	0.0137597	0.0329333	0.0314788
1218.79	0.0245682	0.0339777	0.0151879	0.0443209	0.00595567	0.0246671	0.0143304	0.0325968	0.0314026
1219.27	0.0247035	0.0333808	0.015408	0.0446242	0.00581539	0.0245331	0.0149	0.0322504	0.0313061
1219.76	0.0248442	0.0327854	0.0156408	0.0449442	0.00567571	0.0244049	0.0154804	0.0319	0.0311976
1220.24	0.0249883	0.0321926	0.0158818	0.0452843	0.00553796	0.0242785	0.0160832	0.0315522	0.0310903
1220.72	0.025132	0.0316032	0.0161265	0.0456414	0.00540329	0.0241504	0.0167129	0.0312115	0.0309957
1221.2	0.0252719	0.0310165	0.016372	0.0460063	0.00527262	0.0240178	0.0173634	0.0308785	0.0309198
1221.68	0.0254067	0.0304313	0.016617	0.0463677	0.00514634	0.02388	0.0180203	0.0305496	0.0308608
1222.17	0.0255381	0.0298463	0.0168623	0.0467172	0.00502453	0.0237379	0.0186679	0.0302186	0.0308116
1222.65	0.0256694	0.0292605	0.0171103	0.0470528	0.00490718	0.0235939	0.0192964	0.0298801	0.0307638
1223.13	0.0258047	0.0286735	0.0173639	0.0473786	0.0047937	0.0234513	0.0199058	0.0295326	0.0307104
1223.61	0.0259457	0.0280862	0.017626	0.0477019	0.0046835	0.0233134	0.0205052	0.0291791	0.0306482
1224.09	0.0260907	0.0275005	0.0178981	0.0480283	0.00457576	0.023183	0.0211073	0.0288272	0.0305766
1224.58	0.0262342	0.0269189	0.01818	0.0483569	0.00446996	0.0230614	0.0217223	0.0284846	0.0304959
1225.06	0.0263695	0.0263447	0.0184694	0.0486809	0.00436541	0.0229485	0.0223537	0.0281577	0.0304069
1225.54	0.0264911	0.0257804	0.018762	0.0489899	0.00426186	0.0228425	0.0229993	0.0278483	0.0303101
1226.02	0.0265969	0.0252277	0.0190529	0.0492751	0.00415934	0.0227408	0.0236546	0.0275549	0.0302074
1226.51	0.0266893	0.0246876	0.0193375	0.049535	0.00405806	0.0226405	0.0243183	0.0272734	0.0301038
1226.99	0.0267736	0.0241595	0.019612	0.0497761	0.00395838	0.0225392	0.0249936	0.027	0.0300061
1227.47	0.0268564	0.0236419	0.0198747	0.0500108	0.00386088	0.0224355	0.0256863	0.0267325	0.0299218
1227.95	0.0269429	0.0231332	0.0201257	0.0502529	0.00376638	0.0223294	0.0263998	0.0264699	0.0298553
1228.43	0.0270353	0.0226316	0.020367	0.0505112	0.00367546	0.0222224	0.0271304	0.0262116	0.0298059
1228.91	0.0271323	0.0221363	0.0206016	0.0507864	0.00358859	0.022117	0.0278659	0.025957	0.0297686
1229.4	0.0272303	0.0216477	0.0208325	0.0510714	0.00350605	0.0220161	0.0285894	0.0257042	0.0297354
1229.88	0.0273247	0.0211667	0.0210618	0.051354	0.00342773	0.021922	0.0292843	0.0254517	0.0297004
1230.36	0.0274119	0.0206958	0.0212897	0.0516219	0.00335307	0.0218362	0.0299411	0.0252001	0.0296628
1230.84	0.0274892	0.0202379	0.0215147	0.051867	0.00328125	0.0217589	0.030559	0.0249529	0.0296267
1231.33	0.0275562	0.0197956	0.0217331	0.0520863	0.00321127	0.0216888	0.0311445	0.0247156	0.0295998
1231.81	0.0276148	0.019371	0.0219405	0.0522823	0.00314204	0.0216234	0.0317057	0.0244956	0.0295884
1232.29	0.0276683	0.0189646	0.0221322	0.0524606	0.00307244	0.02156	0.0322479	0.0242981	0.0295941
1232.77	0.0277223	0.018576	0.0223044	0.0526281	0.00300187	0.021496	0.032771	0.0241248	0.0296125
1233.26	0.0277825	0.0182036	0.0224552	0.0527921	0.0029302	0.0214302	0.0332723	0.0239733	0.0296353
1233.74	0.0278544	0.0178446	0.0225854	0.05296	0.00285768	0.0213621	0.0337513	0.0238378	0.0296549
1234.22	0.0279411	0.0174964	0.0226976	0.0531393	0.00278545	0.0212932	0.0342143	0.0237106	0.0296667
1234.7	0.0280416	0.017156	0.0227963	0.053338	0.00271451	0.0212259	0.0346753	0.0235848	0.0296715
1235.18	0.0281498	0.0168221	0.0228868	0.0535627	0.00264675	0.0211628	0.035152	0.0234549	0.0296731
1235.66	0.0282564	0.0164937	0.0229738	0.0538171	0.00258336	0.0211062	0.0356593	0.0233176	0.0296751
1236.15	0.0283503	0.0161713	0.023061	0.0541013	0.00252585	0.0210575	0.0362031	0.0231722	0.0296781
1236.63	0.0284234	0.0158568	0.0231495	0.0544113	0.0024748	0.0210168	0.0367791	0.0230201	0.0296788
1237.11	0.028473	0.0155524	0.0232382	0.0547413	0.00243031	0.0209822	0.037376	0.0228656	0.0296731
1237.59	0.0285042	0.0152605	0.0233237	0.0550863	0.00239193	0.0209509	0.037983	0.0227148	0.029659
1238.08	0.0285274	0.0149833	0.0234014	0.0554442	0.00235851	0.0209193	0.0385964	0.0225751	0.0296401
1238.56	0.0285563	0.0147224	0.0234667	0.0558167	0.0023287	0.0208845	0.0392219	0.0224536	0.0296247
1239.04	0.0286031	0.0144789	0.0235156	0.0562086	0.00230108	0.0208446	0.0398715	0.022355	0.0296238
1239.52	0.0286756	0.0142526	0.0235459	0.0566261	0.00227443	0.0207993	0.040558	0.0222789	0.029645
1240	0.028775	0.0140432	0.0235572	0.057075	0.00224782	0.0207503	0.0412873	0.0222199	0.0296887
1240.49	0.0288974	0.0138498	0.0235515	0.0575593	0.00222103	0.0207008	0.0420578	0.0221688	0.0297477
1240.97	0.0290363	0.0136711	0.0235322	0.0580821	0.00219418	0.0206551	0.0428619	0.0221159	0.0298094
1241.45	0.029185	0.0135064	0.0235034	0.0586446	0.00216806	0.0206175	0.0436939	0.022054	0.0298614
1241.93	0.029339	0.0133545	0.0234691	0.0592468	0.00214336	0.0205917	0.0445541	0.0219814	0.0298962
1242.41	0.0294957	0.0132148	0.0234318	0.0598867	0.00212126	0.0205792	0.0454512	0.0219007	0.029913
1242.9	0.0296536	0.0130862	0.0233931	0.0605594	0.00210253	0.0205796	0.0463967	0.0218184	0.0299172
1243.38	0.0298107	0.0129681	0.0233527	0.061256	0.00208764	0.0205905	0.0473973	0.0217412	0.0299161
1243.86	0.0299644	0.0128589	0.0233091	0.0619654	0.0020767	0.0206079	0.0484472	0.0216738	0.0299156
1244.34	0.0301121	0.0127573	0.0232608	0.0626762	0.00206927	0.020627	0.0495252	0.0216184	0.0299179
1244.83	0.0302523	0.012662	0.023206	0.063379	0.00206482	0.0206436	0.0506003	0.0215758	0.0299221
1245.31	0.0303861	0.0125709	0.0231444	0.0640682	0.00206245	0.0206548	0.0516411	0.021547	0.0299269
1245.79	0.0305168	0.012483	0.0230772	0.0647413	0.00206142	0.0206591	0.0526256	0.0215342	0.0299322
1246.27	0.0306489	0.0123969	0.0230066	0.0653977	0.00206113	0.0206572	0.0535479	0.0215399	0.0299399
1246.75	0.030786	0.0123122	0.022936	0.0660367	0.00206112	0.0206513	0.0544165	0.0215645	0.0299524
1247.24	0.0309288	0.0122287	0.0228691	0.0666559	0.00206131	0.0206445	0.0552487	0.0216045	0.0299698
1247.72	0.0310744	0.0121469	0.0228084	0.0672524	0.00206199	0.0206401	0.0560606	0.0216511	0.0299884
1248.2	0.0312171	0.0120676	0.0227553	0.0678241	0.00206333	0.0206403	0.0568602	0.0216916	0.0300015
1248.68	0.0313506	0.011992	0.0227092	0.0683729	0.00206581	0.0206459	0.0576443	0.0217139	0.0300028
1249.16	0.0314701	0.0119206	0.0226674	0.068904	0.00206961	0.0206564	0.0584016	0.0217109	0.0299899
1249.65	0.0315739	0.0118544	0.0226265	0.0694265	0.00207504	0.0206695	0.0591195	0.0216818	0.0299662
1250.13	0.0316642	0.0117932	0.0225819	0.0699507	0.00208189	0.0206821	0.0597897	0.0216337	0.0299404
1250.61	0.0317456	0.0117366	0.0225305	0.0704842	0.00208964	0.0206911	0.0604115	0.0215768	0.0299221
1251.09	0.0318235	0.011684	0.0224697	0.0710304	0.00209791	0.0206941	0.0609903	0.0215215	0.0299174
1251.58	0.0319024	0.011634	0.0223997	0.0715869	0.00210604	0.02069	0.0615347	0.0214738	0.0299253
1252.06	0.0319843	0.0115854	0.0223226	0.0721473	0.00211317	0.0206792	0.0620514	0.0214347	0.0299386
1252.54	0.0320686	0.0115374	0.0222422	0.0727033	0.00211874	0.0206635	0.0625445	0.0214018	0.0299473
1253.02	0.0321519	0.0114888	0.0221631	0.0732484	0.00212213	0.0206457	0.0630154	0.0213726	0.0299443
1253.5	0.0322296	0.0114392	0.0220896	0.0737786	0.00212336	0.0206283	0.0634671	0.0213481	0.0299291
1253.98	0.0322967	0.0113887	0.0220251	0.0742941	0.00212235	0.0206138	0.0639051	0.0213322	0.0299082
1254.47	0.032349	0.0113378	0.0219702	0.0747969	0.00211932	0.0206031	0.0643371	0.0213305	0.0298915
1254.95	0.0323844	0.0112869	0.0219235	0.0752908	0.0021147	0.0205959	0.0647693	0.0213471	0.0298878
1255.43	0.0324031	0.0112367	0.0218819	0.0757791	0.00210932	0.0205904	0.0652022	0.0213805	0.0299002
1255.91	0.0324084	0.0111883	0.0218405	0.0762643	0.00210383	0.0205841	0.0656289	0.0214246	0.0299265
1256.4	0.0324052	0.0111423	0.0217946	0.0767474	0.00209897	0.0205743	0.0660357	0.02147	0.0299603
1256.88	0.0323999	0.0110995	0.0217402	0.0772271	0.00209566	0.0205589	0.0664085	0.0215078	0.0299965
1257.36	0.0323978	0.0110605	0.0216759	0.0776986	0.00209448	0.0205375	0.0667386	0.0215333	0.0300332
1257.84	0.0324023	0.0110258	0.0216024	0.0781531	0.00209568	0.0205108	0.0670275	0.0215466	0.0300712
1258.33	0.0324139	0.0109956	0.0215229	0.0785765	0.00209962	0.020481	0.0672873	0.0215511	0.0301113
1258.81	0.0324304	0.0109699	0.0214421	0.07895	0.00210596	0.0204514	0.0675349	0.0215503	0.0301492
1259.29	0.0324482	0.0109488	0.0213655	0.079252	0.00211389	0.0204245	0.0677848	0.0215445	0.0301742
1259.77	0.0324642	0.0109315	0.0212983	0.079462	0.00212255	0.0204028	0.0680421	0.0215303	0.030172
1260.25	0.0324758	0.0109176	0.0212434	0.0795636	0.00213024	0.0203864	0.0683009	0.0215007	0.0301298
1260.73	0.0324818	0.0109054	0.0212013	0.079548	0.00213584	0.0203731	0.0685484	0.0214498	0.0300444
1261.22	0.0324813	0.010894	0.02117	0.0794139	0.0021375	0.0203596	0.0687735	0.0213744	0.0299245
1261.7	0.0324716	0.0108817	0.0211457	0.0791662	0.00213403	0.0203409	0.0689744	0.0212765	0.029789
1262.18	0.0324479	0.0108675	0.0211235	0.0788139	0.00212477	0.0203122	0.0691617	0.0211616	0.0296593
1262.66	0.0324036	0.0108505	0.0210994	0.0783669	0.00210951	0.0202699	0.0693543	0.0210372	0.0295514
1263.15	0.0323329	0.0108302	0.0210705	0.0778344	0.00208877	0.0202125	0.0695732	0.0209108	0.0294708
1263.63	0.0322334	0.0108068	0.0210367	0.0772247	0.00206377	0.0201413	0.0698322	0.0207895	0.0294119
1264.11	0.0321089	0.010781	0.0209999	0.0765446	0.00203625	0.0200599	0.0701343	0.0206805	0.0293641
1264.59	0.0319695	0.0107538	0.0209636	0.0758027	0.00200817	0.0199743	0.0704722	0.020592	0.0293182
1265.07	0.0318305	0.0107267	0.0209321	0.0750097	0.00198182	0.0198911	0.0708322	0.0205336	0.0292726
1265.56	0.0317071	0.0107007	0.0209096	0.0741792	0.00195895	0.0198167	0.0712013	0.0205132	0.0292336
1266.04	0.0316107	0.0106768	0.0208984	0.0733274	0.00194116	0.0197557	0.071571	0.020534	0.0292113
1266.52	0.0315452	0.0106551	0.0208989	0.0724708	0.00192927	0.0197102	0.0719393	0.0205917	0.0292126
1267	0.0315059	0.0106355	0.0209088	0.0716233	0.00192345	0.0196793	0.0723074	0.0206732	0.0292358
1267.48	0.0314831	0.0106172	0.0209246	0.0707958	0.00192289	0.0196598	0.0726773	0.02076	0.02927
1267.97	0.0314656	0.0105992	0.0209411	0.0699947	0.00192632	0.0196459	0.0730501	0.0208336	0.0292998
1268.45	0.0314456	0.0105802	0.0209545	0.0692236	0.00193241	0.0196317	0.073426	0.0208809	0.0293121
1268.93	0.0314215	0.0105595	0.0209624	0.0684848	0.00193944	0.0196119	0.0738073	0.0208972	0.0293014
1269.41	0.0313968	0.0105366	0.0209648	0.06778	0.00194578	0.0195833	0.0742005	0.0208865	0.0292714
1269.89	0.0313779	0.0105122	0.0209649	0.0671101	0.0019506	0.0195449	0.0746159	0.0208571	0.0292308
1270.38	0.0313696	0.0104873	0.0209677	0.0664751	0.00195319	0.019499	0.075065	0.0208168	0.0291865
1270.86	0.0313727	0.0104634	0.0209796	0.0658733	0.00195388	0.0194496	0.0755541	0.0207687	0.0291394
1271.34	0.0313827	0.0104426	0.021007	0.0653027	0.00195305	0.0194027	0.0760823	0.0207111	0.0290821
1271.82	0.0313922	0.0104262	0.0210534	0.0647625	0.00195173	0.0193633	0.0766409	0.0206399	0.0290053
1272.31	0.0313936	0.0104152	0.0211199	0.064255	0.00195093	0.0193358	0.0772191	0.0205542	0.028904
1272.79	0.0313831	0.0104096	0.0212044	0.063786	0.00195166	0.019322	0.0778118	0.0204584	0.0287835
1273.27	0.0313614	0.0104085	0.0213011	0.0633645	0.00195461	0.0193217	0.0784256	0.020363	0.02866
1273.75	0.0313338	0.0104102	0.0214027	0.0629985	0.00196026	0.0193324	0.0790813	0.0202813	0.0285552
1274.23	0.0313079	0.0104123	0.0215013	0.0626935	0.00196843	0.0193503	0.0798112	0.0202236	0.0284877
1274.72	0.0312913	0.0104126	0.0215909	0.0624491	0.00197921	0.019372	0.0806526	0.0201934	0.0284664
1275.2	0.0312895	0.0104091	0.0216672	0.0622607	0.0019918	0.0193942	0.0816411	0.0201866	0.0284875
1275.68	0.0313049	0.0104006	0.0217299	0.0621217	0.00200583	0.0194156	0.0828061	0.0201938	0.0285375
1276.16	0.0313366	0.0103868	0.0217813	0.0620263	0.00202053	0.0194367	0.0841704	0.0202052	0.0286
1276.64	0.0313814	0.0103684	0.0218263	0.0619736	0.0020354	0.0194591	0.0857491	0.0202143	0.0286622
1277.13	0.0314338	0.010347	0.0218706	0.0619661	0.00204968	0.0194855	0.0875498	0.0202209	0.0287187
1277.61	0.0314872	0.0103244	0.0219198	0.0620097	0.00206324	0.0195184	0.0895661	0.0202282	0.0287706
1278.09	0.0315348	0.0103027	0.0219777	0.0621092	0.00207544	0.0195594	0.0917683	0.0202404	0.0288209
1278.57	0.0315718	0.0102837	0.022045	0.0622663	0.00208609	0.0196083	0.0940909	0.0202582	0.0288702
1279.06	0.0315962	0.0102684	0.0221194	0.0624789	0.00209528	0.0196629	0.0964239	0.0202781	0.0289147
1279.54	0.0316108	0.010257	0.0221958	0.0627423	0.0021027	0.0197197	0.0986133	0.0202934	0.0289479
1280.02	0.0316232	0.0102489	0.0222677	0.0630514	0.00210857	0.0197743	0.100476	0.0202984	0.0289661
1280.5	0.0316441	0.0102428	0.0223285	0.0634027	0.00211346	0.0198224	0.10183	0.0202903	0.0289705
1280.98	0.0316848	0.0102372	0.0223728	0.0637948	0.00211765	0.0198609	0.102532	0.0202725	0.0289691
1281.47	0.0317533	0.0102308	0.0223981	0.0642264	0.0021222	0.0198888	0.102514	0.0202519	0.0289732
1281.95	0.0318516	0.0102228	0.0224047	0.0646955	0.00212758	0.019908	0.101801	0.0202366	0.028992
1282.43	0.0319748	0.0102129	0.0223956	0.065197	0.00213473	0.0199217	0.100507	0.0202328	0.0290292
1282.91	0.0321128	0.0102016	0.0223761	0.0657236	0.00214416	0.0199354	0.0988038	0.0202435	0.0290826
1283.39	0.0322537	0.0101902	0.0223519	0.0662675	0.00215651	0.019955	0.0968862	0.0202691	0.029147
1283.88	0.0323876	0.0101799	0.022328	0.066822	0.00217174	0.0199854	0.0949356	0.0203097	0.0292198
1284.36	0.032509	0.0101719	0.0223077	0.0673832	0.00218964	0.0200302	0.0930968	0.0203662	0.0293032
1284.84	0.0326188	0.0101672	0.0222917	0.0679504	0.00220979	0.0200902	0.0914681	0.0204391	0.0294036
1285.32	0.0327218	0.0101658	0.0222784	0.0685237	0.00223137	0.0201643	0.0901028	0.0205276	0.0295261
1285.81	0.0328256	0.0101673	0.0222644	0.0691027	0.00225336	0.0202485	0.0890188	0.020626	0.0296684
1286.29	0.0329367	0.0101706	0.0222457	0.0696837	0.00227519	0.0203382	0.0882103	0.020723	0.0298172
1286.77	0.0330586	0.0101744	0.0222192	0.0702599	0.00229625	0.0204286	0.0876594	0.0208049	0.0299501
1287.25	0.0331918	0.0101773	0.0221835	0.0708231	0.00231627	0.0205155	0.0873444	0.0208589	0.0300428
1287.73	0.033334	0.0101781	0.0221402	0.0713665	0.00233525	0.0205964	0.0872451	0.0208798	0.03008
1288.22	0.0334819	0.0101766	0.0220932	0.0718871	0.00235399	0.0206714	0.0873445	0.0208717	0.0300621
1288.7	0.033633	0.010173	0.0220485	0.0723884	0.00237291	0.0207416	0.0876275	0.0208471	0.030006
1289.18	0.0337865	0.0101682	0.0220125	0.0728795	0.00239276	0.02081	0.0880815	0.0208223	0.0299387
1289.66	0.0339432	0.0101631	0.0219907	0.0733726	0.00241432	0.0208797	0.0886932	0.0208099	0.0298858
1290.14	0.034105	0.0101587	0.0219865	0.0738794	0.00243764	0.0209529	0.0894485	0.0208144	0.0298625
1290.63	0.034274	0.0101554	0.0220002	0.0744076	0.00246267	0.0210308	0.0903299	0.0208325	0.0298696
1291.11	0.034451	0.0101531	0.0220294	0.0749592	0.00248898	0.0211127	0.0913152	0.0208562	0.0298984
1291.59	0.0346358	0.0101505	0.0220691	0.0755296	0.00251578	0.0211969	0.0923764	0.0208784	0.0299382
1292.07	0.0348259	0.0101461	0.0221137	0.0761093	0.00254231	0.0212806	0.0934805	0.0208965	0.0299832
1292.56	0.0350175	0.0101379	0.0221581	0.0766859	0.00256776	0.0213611	0.0945938	0.0209133	0.0300359
1293.04	0.0352063	0.0101243	0.0221988	0.077248	0.00259151	0.0214368	0.0956881	0.0209338	0.0301042
1293.52	0.0353887	0.0101041	0.0222353	0.0777872	0.0026134	0.0215069	0.0967464	0.0209602	0.0301939
1294	0.0355625	0.0100774	0.0222695	0.0782999	0.0026335	0.0215726	0.0977658	0.0209895	0.0303036
1294.48	0.0357283	0.0100451	0.0223059	0.0787882	0.0026524	0.0216364	0.0987555	0.021013	0.0304223
1294.96	0.0358882	0.0100098	0.0223498	0.0792582	0.00267088	0.0217014	0.0997318	0.021022	0.0305338
1295.45	0.0360462	0.00997455	0.0224064	0.0797189	0.00268954	0.0217708	0.100711	0.0210125	0.0306233
1295.93	0.0362057	0.00994309	0.0224789	0.0801792	0.00270935	0.0218468	0.101705	0.0209906	0.0306852
1296.41	0.0363678	0.00991875	0.0225678	0.0806458	0.00273054	0.0219301	0.102718	0.0209711	0.0307261
1296.89	0.0365305	0.00990384	0.0226704	0.0811198	0.00275309	0.0220195	0.103748	0.0209726	0.0307607
1297.38	0.0366886	0.00989946	0.0227815	0.0815967	0.00277668	0.0221122	0.104794	0.0210085	0.0308058
1297.86	0.0368351	0.00990519	0.0228943	0.082066	0.00280055	0.0222042	0.105852	0.0210807	0.030871
1298.34	0.0369637	0.00991903	0.0230023	0.0825136	0.00282384	0.022292	0.10692	0.0211779	0.0309566
1298.82	0.0370706	0.00993824	0.0231007	0.0829247	0.00284553	0.0223721	0.107998	0.0212798	0.0310542
1299.3	0.037157	0.00995913	0.0231874	0.0832886	0.00286489	0.0224435	0.10908	0.0213654	0.0311537
1299.79	0.037228	0.00997872	0.0232637	0.0836026	0.00288164	0.0225063	0.110155	0.0214204	0.0312486
1300.27	0.0372915	0.00999426	0.0233337	0.0838728	0.00289576	0.022563	0.111212	0.0214418	0.0313393
1300.75	0.0373555	0.0100044	0.0234035	0.0841141	0.00290773	0.022617	0.112238	0.021437	0.0314303
1301.23	0.0374244	0.0100085	0.0234795	0.0843448	0.0029181	0.0226724	0.113227	0.0214186	0.0315255
1301.71	0.0374971	0.010008	0.0235667	0.0845809	0.00292784	0.0227328	0.114182	0.0213973	0.0316236
1302.2	0.0375672	0.0100045	0.0236678	0.0848298	0.00293773	0.0228005	0.115111	0.021379	0.0317169
1302.68	0.0376247	0.01	0.0237824	0.0850885	0.00294855	0.022876	0.116022	0.0213636	0.0317945
1303.16	0.0376611	0.00999685	0.0239069	0.0853457	0.00296024	0.0229582	0.116924	0.0213496	0.0318493
1303.64	0.0376722	0.0099964	0.0240356	0.0855875	0.00297277	0.0230444	0.117819	0.0213376	0.0318831
1304.13	0.0376612	0.00999972	0.0241622	0.0858048	0.00298547	0.0231317	0.118706	0.021333	0.0319074
1304.61	0.0376396	0.0100067	0.0242815	0.0859984	0.00299765	0.0232172	0.119585	0.021344	0.0319393
1305.09	0.0376235	0.0100165	0.0243907	0.0861802	0.0030083	0.0232994	0.12046	0.0213772	0.031993
1305.57	0.0376291	0.0100278	0.0244901	0.0863695	0.00301652	0.023378	0.12134	0.0214324	0.0320737
1306.05	0.037669	0.0100391	0.0245837	0.0865857	0.0030221	0.0234547	0.122235	0.0215009	0.0321748
1306.54	0.0377478	0.0100488	0.0246774	0.0868415	0.00302486	0.0235319	0.12315	0.0215685	0.0322817
1307.02	0.0378626	0.0100558	0.0247786	0.0871398	0.00302537	0.023613	0.124081	0.0216212	0.0323796
1307.5	0.0380031	0.0100596	0.0248938	0.087473	0.0030249	0.0237007	0.125016	0.0216506	0.0324613
1307.98	0.0381567	0.0100598	0.0250268	0.0878286	0.00302472	0.0237967	0.125936	0.0216593	0.0325308
1308.46	0.0383108	0.0100567	0.0251784	0.0881945	0.003027	0.0239006	0.126828	0.0216589	0.0326007
1308.95	0.0384568	0.0100505	0.0253453	0.0885649	0.00303338	0.024011	0.12769	0.021665	0.0326862
1309.43	0.0385913	0.0100417	0.0255214	0.0889417	0.00304556	0.0241243	0.128534	0.0216897	0.032796
1309.91	0.0387152	0.0100305	0.0256986	0.089332	0.00306508	0.0242371	0.129379	0.0217371	0.0329297
1310.39	0.0388318	0.0100171	0.0258688	0.0897432	0.00309238	0.0243458	0.130243	0.021803	0.0330788
1310.88	0.0389446	0.0100018	0.0260253	0.0901789	0.00312779	0.0244483	0.131137	0.0218779	0.0332321
1311.36	0.0390559	0.00998512	0.0261648	0.0906369	0.00317053	0.0245444	0.13206	0.021952	0.0333804
1311.84	0.0391668	0.00996729	0.0262872	0.0911103	0.00321943	0.0246355	0.133001	0.0220185	0.0335194
1312.32	0.039277	0.00994954	0.0263962	0.0915909	0.00327247	0.0247249	0.133943	0.0220749	0.033649
1312.8	0.0393864	0.00993322	0.026498	0.0920747	0.00332739	0.0248168	0.134876	0.0221231	0.03377
1313.29	0.0394953	0.00991989	0.0265995	0.0925649	0.00338174	0.0249151	0.135796	0.0221655	0.0338812
1313.77	0.039605	0.00991128	0.026707	0.0930711	0.00343306	0.0250227	0.136708	0.0222049	0.03398
1314.25	0.0397163	0.00990849	0.026824	0.0936045	0.00347893	0.0251401	0.137613	0.0222424	0.034065
1314.73	0.0398296	0.00991213	0.0269509	0.0941728	0.00351806	0.0252663	0.138508	0.0222796	0.03414
1315.21	0.0399436	0.00992192	0.0270851	0.0947769	0.00354967	0.0253974	0.139378	0.02232	0.0342159
1315.7	0.0400568	0.00993677	0.0272213	0.095411	0.00357353	0.0255293	0.140205	0.0223689	0.0343096
1316.18	0.0401671	0.00995446	0.0273538	0.096065	0.0035904	0.0256575	0.140975	0.0224325	0.0344371
1316.66	0.0402732	0.00997241	0.0274777	0.0967269	0.00360125	0.0257785	0.141683	0.0225124	0.0346048
1317.14	0.0403744	0.00998789	0.0275905	0.0973847	0.00360754	0.0258907	0.142344	0.0226029	0.0348024
1317.62	0.0404702	0.00999839	0.0276929	0.0980254	0.00361084	0.0259947	0.142977	0.02269	0.0350019
1318.11	0.0405599	0.0100019	0.0277887	0.0986344	0.00361243	0.0260928	0.143598	0.0227539	0.0351652
1318.59	0.0406414	0.00999776	0.0278838	0.0991954	0.00361351	0.0261886	0.144209	0.0227777	0.035258
1319.07	0.0407115	0.00998617	0.0279852	0.0996926	0.00361479	0.0262858	0.144795	0.0227542	0.0352654
1319.55	0.0407673	0.0099688	0.028098	0.100116	0.00361662	0.0263869	0.145333	0.0226908	0.0351975
1320.04	0.0408076	0.00994748	0.0282247	0.100469	0.00361885	0.0264923	0.145807	0.0226065	0.035086
1320.52	0.0408329	0.00992502	0.0283641	0.100764	0.003621	0.0266003	0.146218	0.0225229	0.0349678
1321	0.0408452	0.00990366	0.0285115	0.101022	0.00362274	0.0267069	0.146587	0.0224561	0.0348712
1321.48	0.0408466	0.00988556	0.0286603	0.101261	0.00362329	0.0268077	0.146941	0.0224111	0.0348067
1321.96	0.0408389	0.00987184	0.0288036	0.101487	0.00362234	0.0268978	0.147297	0.0223839	0.0347695
1322.45	0.0408223	0.00986296	0.0289366	0.101694	0.00362008	0.0269741	0.147656	0.0223664	0.0347481
1322.93	0.0407963	0.00985883	0.0290566	0.101861	0.00361656	0.0270356	0.147997	0.0223523	0.0347333
1323.41	0.0407607	0.00985917	0.0291649	0.101967	0.00361207	0.0270832	0.148289	0.0223411	0.0347241
1323.89	0.040715	0.00986338	0.0292661	0.101994	0.00360733	0.0271204	0.148506	0.0223371	0.0347276
1324.38	0.0406596	0.00987094	0.0293672	0.101941	0.00360263	0.0271521	0.148644	0.0223468	0.0347533
1324.86	0.0405946	0.00988131	0.0294762	0.101819	0.00359862	0.0271841	0.148723	0.0223727	0.0348056
1325.34	0.0405197	0.00989412	0.0296003	0.101649	0.00359528	0.0272213	0.148781	0.0224113	0.0348806
1325.82	0.0404344	0.00990907	0.0297445	0.101448	0.00359246	0.0272673	0.148859	0.0224537	0.0349665
1326.3	0.0403396	0.00992547	0.0299096	0.101227	0.00358971	0.0273233	0.148984	0.0224892	0.0350494
1326.79	0.0402386	0.00994293	0.0300927	0.100987	0.00358616	0.0273882	0.149161	0.0225104	0.0351202
1327.27	0.0401383	0.00996058	0.0302872	0.100727	0.00358115	0.0274592	0.149381	0.022516	0.0351777
1327.75	0.0400485	0.00997778	0.0304852	0.100449	0.00357394	0.0275315	0.149628	0.0225111	0.0352277
1328.23	0.0399781	0.00999385	0.0306786	0.100164	0.00356423	0.0276019	0.149896	0.0225032	0.0352779
1328.71	0.0399317	0.0100083	0.0308615	0.099891	0.00355202	0.0276673	0.150194	0.0224973	0.0353318
1329.2	0.0399066	0.0100212	0.0310316	0.0996511	0.003538	0.0277277	0.150546	0.0224938	0.0353863
1329.68	0.0398916	0.0100327	0.0311902	0.0994565	0.00352325	0.027785	0.150978	0.0224881	0.0354336
1330.16	0.0398715	0.0100439	0.0313425	0.0993082	0.00350961	0.0278431	0.151507	0.0224746	0.0354671
1330.64	0.0398317	0.0100557	0.0314953	0.099196	0.00349876	0.027907	0.152132	0.0224519	0.0354875
1331.12	0.0397648	0.0100694	0.0316562	0.0991062	0.00349277	0.0279811	0.152835	0.0224253	0.0355053
1331.61	0.0396748	0.010086	0.0318305	0.0990285	0.00349316	0.0280686	0.153586	0.0224066	0.0355378
1332.09	0.0395757	0.0101062	0.0320208	0.098963	0.00350106	0.0281695	0.154363	0.0224096	0.0356022
1332.57	0.0394873	0.0101296	0.032225	0.0989189	0.00351682	0.0282816	0.155151	0.0224444	0.0357085
1333.05	0.0394267	0.0101553	0.0324378	0.0989095	0.00354034	0.0283998	0.155955	0.0225132	0.0358552
1333.54	0.0394034	0.0101818	0.032651	0.0989449	0.00357071	0.0285174	0.156781	0.0226116	0.0360328
1334.02	0.0394156	0.0102067	0.0328559	0.0990262	0.0036068	0.0286276	0.157636	0.0227314	0.0362301
1334.5	0.0394533	0.0102278	0.0330446	0.0991459	0.00364738	0.0287246	0.158511	0.0228666	0.0364416
1334.98	0.0395019	0.0102428	0.0332118	0.099292	0.00369092	0.0288048	0.159392	0.0230156	0.0366698
1335.46	0.0395491	0.0102496	0.0333563	0.0994543	0.00373614	0.0288674	0.16026	0.0231829	0.0369237
1335.94	0.0395893	0.0102469	0.0334805	0.0996294	0.00378151	0.0289148	0.161107	0.0233745	0.0372119
1336.43	0.0396246	0.0102344	0.0335914	0.0998213	0.00382559	0.0289518	0.161943	0.0235941	0.0375361
1336.91	0.039663	0.010213	0.0336981	0.100035	0.00386664	0.0289856	0.162797	0.0238368	0.0378834
1337.39	0.0397118	0.0101845	0.0338107	0.100267	0.00390272	0.0290238	0.163698	0.0240852	0.0382246
1337.87	0.0397707	0.0101521	0.0339373	0.100492	0.00393177	0.0290726	0.164665	0.0243067	0.0385136
1338.36	0.0398274	0.0101199	0.0340808	0.100662	0.00395183	0.0291345	0.165685	0.0244565	0.0386929
1338.84	0.0398582	0.010091	0.034238	0.100714	0.00396163	0.0292081	0.166709	0.0244881	0.0387087
1339.32	0.0398391	0.0100678	0.0343995	0.100605	0.00396111	0.029287	0.16767	0.0243754	0.0385349
1339.8	0.0397621	0.0100514	0.034553	0.100341	0.00395088	0.0293633	0.168525	0.0241335	0.0381947
1340.28	0.039642	0.0100406	0.0346868	0.0999843	0.00393344	0.0294296	0.16928	0.0238185	0.0377559
1340.77	0.0395093	0.0100338	0.0347936	0.0996206	0.00391126	0.0294812	0.169984	0.0234994	0.0372978
1341.25	0.0393922	0.0100289	0.0348721	0.0993181	0.00388756	0.0295178	0.170697	0.0232274	0.0368793
1341.73	0.0393063	0.010024	0.0349267	0.0991069	0.0038651	0.0295429	0.171456	0.0230243	0.0365279
1342.21	0.0392525	0.0100185	0.0349657	0.098983	0.00384616	0.0295625	0.172272	0.0228893	0.03625
1342.69	0.0392228	0.010012	0.0349993	0.0989255	0.00383273	0.0295837	0.173134	0.022812	0.0360446
1343.18	0.0392063	0.0100054	0.0350374	0.0989112	0.00382571	0.0296131	0.174024	0.0227799	0.0359094
1343.66	0.0391935	0.00999943	0.0350876	0.0989238	0.00382575	0.029655	0.174935	0.0227828	0.0358412
1344.14	0.0391803	0.00999561	0.0351541	0.0989581	0.00383241	0.0297115	0.175875	0.0228107	0.0358311
1344.62	0.0391673	0.00999445	0.0352378	0.0990181	0.00384474	0.0297814	0.176866	0.0228538	0.0358636
1345.11	0.0391595	0.00999673	0.0353358	0.0991102	0.0038614	0.0298611	0.177927	0.0229032	0.0359193
1345.59	0.0391628	0.0100023	0.0354428	0.0992367	0.00388066	0.0299453	0.179065	0.022953	0.0359826
1346.07	0.0391802	0.0100107	0.0355523	0.0993922	0.00390011	0.0300275	0.18026	0.0230007	0.0360467
1346.55	0.0392106	0.0100209	0.0356588	0.0995636	0.00391798	0.030103	0.181474	0.0230473	0.036115
1347.03	0.0392485	0.0100318	0.0357586	0.0997356	0.00393241	0.0301682	0.182667	0.0230947	0.0361954
1347.52	0.0392858	0.0100426	0.0358511	0.0998954	0.00394231	0.030223	0.18382	0.0231418	0.0362926
1348	0.039314	0.0100526	0.0359394	0.100037	0.00394716	0.0302698	0.184941	0.0231837	0.0364008
1348.48	0.0393273	0.0100621	0.0360289	0.100159	0.00394707	0.0303135	0.186066	0.023211	0.0365038
1348.96	0.0393224	0.0100714	0.0361262	0.100262	0.00394304	0.0303602	0.187234	0.0232151	0.0365815
1349.44	0.0393004	0.0100815	0.0362371	0.100345	0.0039363	0.0304156	0.18846	0.0231928	0.036622
1349.93	0.0392651	0.0100931	0.0363648	0.100401	0.00392844	0.0304831	0.189725	0.0231498	0.0366294
1350.41	0.0392226	0.0101071	0.0365095	0.100423	0.00392096	0.0305636	0.190976	0.0231001	0.036625
1350.89	0.0391794	0.0101233	0.0366676	0.100408	0.00391495	0.0306549	0.19216	0.0230612	0.0366387
1351.37	0.0391422	0.0101413	0.0368334	0.10036	0.00391138	0.030753	0.193245	0.0230472	0.036696
1351.86	0.0391162	0.0101598	0.037	0.100291	0.00391055	0.0308524	0.194246	0.0230635	0.0368064
1352.34	0.0391034	0.0101771	0.0371625	0.100215	0.00391234	0.0309487	0.195216	0.0231052	0.0369591
1352.82	0.0391015	0.0101915	0.0373181	0.100143	0.0039165	0.0310398	0.196224	0.0231592	0.0371279
1353.3	0.0391037	0.0102015	0.0374681	0.10008	0.00392285	0.0311257	0.197322	0.02321	0.0372826
1353.78	0.0390995	0.0102063	0.0376174	0.100019	0.00393116	0.0312103	0.198525	0.023245	0.0374001
1354.27	0.0390784	0.0102056	0.0377735	0.0999541	0.00394103	0.0312993	0.199805	0.0232588	0.0374732
1354.75	0.0390349	0.0102005	0.0379447	0.0998803	0.00395285	0.0313998	0.201116	0.0232538	0.0375119
1355.23	0.0389725	0.0101925	0.038138	0.099809	0.00396658	0.0315175	0.202427	0.0232382	0.0375368
1355.71	0.0389052	0.0101834	0.0383568	0.0997661	0.00398273	0.0316563	0.203755	0.0232211	0.0375686
1356.19	0.0388544	0.010175	0.0386	0.0997862	0.00400145	0.0318165	0.205157	0.0232097	0.0376205
1356.68	0.0388416	0.0101688	0.0388626	0.099902	0.00402299	0.031995	0.206709	0.0232094	0.0376977
1357.16	0.0388833	0.0101651	0.0391368	0.100134	0.00404774	0.0321861	0.208459	0.0232259	0.037803
1357.64	0.0389857	0.0101636	0.0394142	0.100484	0.0040757	0.0323833	0.210408	0.0232678	0.0379436
1358.12	0.0391443	0.0101629	0.0396887	0.10094	0.00410725	0.0325807	0.212497	0.0233473	0.0381338
1358.61	0.0393451	0.0101616	0.0399579	0.101478	0.00414267	0.0327749	0.214645	0.0234765	0.0383916
1359.09	0.0395697	0.0101579	0.0402251	0.10207	0.00418196	0.0329662	0.216784	0.0236631	0.038731
1359.57	0.0397998	0.0101505	0.0404996	0.102693	0.00422558	0.0331584	0.218901	0.0239047	0.0391534
1360.05	0.0400222	0.0101389	0.0407957	0.103333	0.0042731	0.0333598	0.221054	0.0241877	0.0396434
1360.53	0.0402293	0.0101238	0.0411302	0.10398	0.00432419	0.0335801	0.223356	0.0244848	0.0401669
1361.02	0.0404166	0.0101072	0.0415192	0.104618	0.00437741	0.0338291	0.225918	0.0247569	0.0406727
1361.5	0.0405781	0.0100923	0.041971	0.10522	0.00443099	0.0341133	0.228781	0.0249561	0.0410967
1361.98	0.040704	0.0100827	0.0424829	0.105746	0.00448216	0.0344321	0.231828	0.0250371	0.0413784
1362.46	0.0407848	0.0100813	0.0430396	0.106166	0.0045285	0.0347773	0.234795	0.024982	0.0414907
1362.94	0.0408225	0.0100894	0.0436156	0.106488	0.00456807	0.0351348	0.237369	0.0248216	0.0414674
[truncated: 5,470 more rows]

## Sheet: Cytotoxicity_assay
Sample	Control	CS	CS β-TCP	CS β-TCP/HB
Absorbance	0.73375	0.04275	0.46575	0.77475
	0.89275	0.03975	0.51575	0.58175
	0.83175	0.04175	0.49675	0.66575
	0.85475	0.04375	0.49375	0.58975
	0.80275	0.04175	0.44675	0.49375
	0.85875		0.46575	0.57975
Mean	0.829083	0.04195	0.48075	0.61425
SD	0.0506316	0.00132665	0.0232952	0.0873494
Viability (sample to control)		0.0505981	0.579857	0.740878
SD		0.00160014	0.0280975	0.105357

## Sheet: ALP_Assay
Linear fits
	a	b		pNP molar mass [ug/umol]			Incubation [min]	120
pNP 300	0.08435	0		139.11	[ug/umol]		Lysate [ml]	2
pNP 250	0.07029	0		0.13911	[ug/nmol]		Lysate for BCA [ml]	0.5
BCA 300	9.9122	0.20575					Lysate for ALP[ml]	0.3
BCA 250	8.23067	0.17531					Final volume [ml]	0.75
Week 1	Compensated for 300 μl per well
Sample	A pNP	A BCA	A BCA 2x	pNP concentration [ug/ml]	Total protein [mg/ml]	Total protein 2x dilution [mg/ml]	pNP concentration [nmol/ml]	Amount of produced pNP [nmol]	Total protein per volume used for ALP assay [mg]	ALP Activity [nmol/min*mg protein]			ALP Activity [nmol/min*mg protein]	SD
No material 1	0.2305	2.22633	1.37267	2.73266	0.203848	0.117725	19.6439	14.7329	0.0611544	2.00761		No material	1.76797	0.207625
No material 2	0.189	2.23133	1.39	2.24066	0.204353	0.119474	16.1071	12.0804	0.0613058	1.64209		CS β-TCP	2.04751	0.0743375
No material 3	0.183	2.15267	1.33467	2.16953	0.196416	0.113892	15.5958	11.6968	0.0589249	1.6542		CS β-TCP/HB	2.23636	0.135664
CS β-TCP 1	0.2705	2.446	1.236	3.20688	0.226009	0.103938	23.0528	17.2896	0.0678028	2.12499
CS β-TCP 2	0.265	2.491	1.55033	3.14167	0.230549	0.135649	22.5841	16.9381	0.0691648	2.04079
CS β-TCP 3	0.2565	2.48933	1.76267	3.0409	0.230381	0.157071	21.8597	16.3948	0.0691143	1.97677
CS β-TCP/HB 1	0.27	2.31567	1.67133	3.20095	0.212861	0.147857	23.0102	17.2576	0.0638582	2.25208
CS β-TCP/HB 2	0.259	2.383	1.74333	3.07054	0.219654	0.15512	22.0727	16.5546	0.0658961	2.09352
CS β-TCP/HB 3	0.271	2.22367	1.49433	3.2128	0.203579	0.13	23.0954	17.3216	0.0610737	2.36348
Control	0.0955	0.0953333
Week 2	250 ul per well
Sample	A pNP	A BCA	A BCA 2x	pNP concentration [ug/ml]	Total protein [mg/ml]	Total protein 2x dilution [mg/ml]	pNP concentration [nmol/ml]	Amount of produced pNP [nmol]	Total protein per volume used for ALP assay [mg]	ALP Activity [nmol/min*mg protein]			ALP Activity [nmol/min*mg protein]	SD
No material 1	0.1895	2.21333	0.932	2.69597	0.247613	0.0919354	19.3802	14.5351	0.074284	1.63058		No material	1.77715	0.133473
No material 2	0.195	1.983	1.18367	2.77422	0.219629	0.122512	19.9426	14.957	0.0658886	1.8917		CS β-TCP	2.22052	0.065975
No material 3	0.19	2.017	0.988667	2.70309	0.223759	0.0988202	19.4313	14.5735	0.0671278	1.80917		CS β-TCP/HB	2.37396	0.144009
CS β-TCP 1	0.221	1.931	1.12167	3.14412	0.213311	0.114979	22.6017	16.9512	0.0639932	2.20743
CS β-TCP 2	0.2135	1.907	1.16467	3.03742	0.210395	0.120204	21.8346	16.376	0.0631184	2.16207
CS β-TCP 3	0.2215	1.87	1.17967	3.15123	0.205899	0.122026	22.6528	16.9896	0.0617698	2.29206
CS β-TCP/HB 1	0.246	1.874	1.22567	3.49979	0.206385	0.127615	25.1584	18.8688	0.0619156	2.53959
CS β-TCP/HB 2	0.2365	1.99567	1.27067	3.36463	0.221167	0.133082	24.1868	18.1401	0.0663502	2.27833
CS β-TCP/HB 3	0.235	1.964	1.278	3.34329	0.21732	0.133973	24.0334	18.0251	0.065196	2.30396
Control	0.078	0.178
Week 3	250 ul per well
Sample	A pNP	A BCA	A BCA 2x	pNP concentration [ug/ml]	Total protein [mg/ml]	Total protein 2x dilution [mg/ml]	pNP concentration [nmol/ml]	Amount of produced pNP [nmol]	Total protein per volume used for ALP assay [mg]	ALP Activity [nmol/min*mg protein]			ALP Activity [nmol/min*mg protein]	SD
No material 1	0.3155	1.903	1.149	4.48855	0.209909	0.1183	32.2662	24.1996	0.0629726	3.2024		No material	2.96777	0.216949
No material 2	0.302	1.985	1.12533	4.29649	0.219872	0.115425	30.8855	23.1641	0.0659615	2.92647		CS β-TCP	3.36705	0.0567423
No material 3	0.306667	2.11367	1.19767	4.36288	0.235504	0.124213	31.3628	23.5221	0.0706512	2.77444		CS β-TCP/HB	3.79962	0.223296
CS β-TCP 1	0.346	1.99267	1.12567	4.92246	0.220803	0.115465	35.3854	26.5391	0.0662409	3.3387
CS β-TCP 2	0.312	1.81833	1.07367	4.43875	0.199622	0.109147	31.9082	23.9312	0.0598866	3.33007
CS β-TCP 3	0.324	1.83067	1.09	4.60948	0.201121	0.111132	33.1355	24.8516	0.0603362	3.43238
CS β-TCP/HB 1	0.398	2.00733	1.26267	5.66226	0.222585	0.13211	40.7034	30.5276	0.0667755	3.80973
CS β-TCP/HB 2	0.4085	1.95833	1.268	5.81164	0.216632	0.132758	41.7773	31.333	0.0649895	4.0177
CS β-TCP/HB 3	0.382	2.051	1.22233	5.43463	0.22789	0.12721	39.0671	29.3003	0.0683671	3.57145
Control	0.113	0.138

## Sheet: Swelling
	CS bTCP/HB
Time	S1	S2	S3	S4	S5	S6	S7	S8	S9	S10	S11	S12		Mean	SD		Mean %	SD %
0h	1.163	1.523	2.581	0.808	0.878	1.2	1.086	0.863	0.283	0.704	0.802	1.173		1.08867	0.563598
24h	2.842	2.407	4.6	1.501	1.216	1.264	1.635	1.558	0.538	1.093	1.505	2.083		1.8535	1.05843		1.70993	0.324451
48h	1.995	2.062	4.386	1.268	1.188	1.23	1.486	1.491	0.5	1.095	1.205	2.042		1.66233	0.969667		1.53146	0.213901
	CS bTCP/HB sterile
Time	S1	S2	S3	S4	S5	S6	S7	S8	S9	S10	S11	S12		Mean	SD		Mean %	SD %
0h	0.358	0.217	0.163	0.285	0.451	0.573	0.181	1.1446	0.787	0.79	0.613	0.715		0.523133	0.302127
24h	0.542	0.343	0.2	0.368	0.581	0.75	0.238	2.333	1.134	1.084	1.303	1.041		0.826417	0.605532		1.49648	0.280354
48h	0.535	0.315	0.222	0.3	0.591	0.801	0.295	2.338	1.204	1.04	1.266	1.026		0.82775	0.605542		1.50733	0.279421
	CS bTCP
Time	S1	S2	S3	S4	S5	S6	S7	S8	S9	S10	S11	S12		Mean	SD		Mean %	SD %
0h	0.458	0.794	0.441	0.498	0.522	0.715	0.44	1.225	0.77	1.072	0.525	1.232		0.724333	0.301549
24h	0.666	1.365	0.733	0.727	0.947	1.392	1.548	0.848	1.755	1.314	1.514	2.415		1.26867	0.516926		1.88464	0.715056
48h	0.71	1.239	0.545	1	0.709	1.292	1.499	0.778	1.801	1.446	1.461	2.088		1.214	0.477085		1.8106	0.712104
	CS bTCP sterile
Time	S1	S2	S3	S4	S5	S6	S7	S8	S9	S10	S11	S12		Mean	SD		Mean %	SD %
0h	0.338	0.262	0.146	0.76	0.449	0.407	0.725	0.457	0.652	0.549	0.454	0.646		0.487083	0.187438
24h	0.672	0.378	0.149	1.363	0.572	0.564	0.91	0.628	0.933	1.039	0.639	0.871		0.7265	0.319879		1.46777	0.270097
48h	0.675	0.303	0.206	1.407	0.556	0.439	1	0.638	0.886	0.993	0.605	0.842		0.7125	0.334743		1.44265	0.275415
	CS
Time	S1	S2	S3	S4	S5	S6	S7	S8	S9	S10	S11	S12		Mean	SD		Mean %	SD %
0h	0.111	0.054	0.039	0.101	0.072	0.205	0.073	0.126	0.213	0.074	0.101	0.112		0.10675	0.0541179
24h	0.227	0.18	0.118	0.083	0.097	0.346	0.095	0.439	0.215	0.111	0.14	0.16		0.18425	0.109537		1.8642	0.873099
48h	0.151	0.882	0.26	0.32	0.072	0.271	0.089	0.111	0.268	0.096	0.185	0.123		0.235667	0.220231		1.91844	1.61487
	CS sterile
Time	S1	S2	S3	S4	S5	S6	S7	S8	S9	S10	S11	S12		Mean	SD		Mean %	SD %
0h	0.05	0.079	0.047	0.164	0.04	0.076	0.055	0.179	0.045	0.078				0.0813	0.0497774
24h	0.156	0.223	0.149	0.223	0.046	0.101	0.1	0.289	0.068	0.108				0.1463	0.07752		1.92801	0.750402
48h	0.059	0.101	0.085	0.225	0.051	0.124	0.086	0.232	0.045	0.123				0.1131	0.0666391		1.39822	0.229985
